# Supplementary material for: 3,3′-(p-Phenyl­enedimethyl­ene)di­imidazol-1-ium bis­(3-carb­oxy-4-hydroxy­benzene­sulfonate) dihydrate
Source: Acta Crystallogr Sect E Struct Rep Online. 2009 Jan 23;65(Pt 2):o365. doi: 10.1107/S1600536809002086 (PMC2968313; doi:10.1107/S1600536809002086)
Supplement: Supplementary file 1 [file e-65-0o365-sup1.cif]

##############################################################################
###                                                                        ###
###        Electronic paper (Acta Crystallographica Section E)             ###
###                                                                        ###
##############################################################################
#                                                                            #
# This CIF contains the data in a paper accepted for publication in Acta     #
# Crystallographica Section E. It conforms to the requirements of Notes      #
# for Authors for Section E, and has been peer reviewed under the auspices   #
# of the IUCr Commission on Journals.                                        #
#                                                                            #
# Full details of the Crystallographic Information File format               #
# are given in the paper "The Crystallographic Information File (CIF):       #
# a New Standard Archive File for Crystallography" by S. R. Hall, F. H.      #
# Allen and I. D. Brown [Acta Cryst. (1991), A47, 655-685].                  #
#                                                                            #
# The current version of the core CIF dictionary is obtainable from          #
# ftp://ftp.iucr.org/pub/cif_core.dic. The current version number is 2.4.    #
#                                                                            #
# Software is freely available for graphical display of the structure(s) in  #
# this CIF.  For information consult the CIF home page http://www.iucr.org/  #
# cif/home.html                                                              #
#                                                                            #
# This file may be used for bona fide research purposes within the           #
# scientific community so long as proper attribution is given to the journal # 
# article from which it was obtained.                                        #
#                                                                            #
##############################################################################
                                             
data_global
_audit_creation_method     'form.cif (version 2.0)'
_journal_data_validation_number     ?
_journal_date_recd_electronic     2009-01-12
_journal_date_accepted     2009-01-15
_journal_name_full     'Acta Crystallographica, Section E'
_journal_year     2009
_journal_volume     65
_journal_issue      2
_journal_page_first     o365
_journal_page_last     o365
_journal_paper_category     QO
_journal_coeditor_code     LH2757
loop_
    _publ_contact_author_name
    'Dr. Jia, Li-Hui'
_publ_contact_author_address
;
   School of Materials Science and Engineering
   Wuhan Institute of Technology
   Wuhan 430073
   People's Republic of China
;
_publ_contact_author_email     'yongli_peng@126.com '
_publ_contact_author_fax     ?
_publ_contact_author_phone     ?
_publ_section_title
;
3,3'-(<i>p</i>-Phenylenedimethylene)diimidazol-1-ium
bis(3-carboxy-4-hydroxybenzenesulfonate) dihydrate
;
loop_
    _publ_author_name
    _publ_author_footnote
    _publ_author_address
    'Peng, Yong-Li' .
;
School of Materials Science and Engineering
Wuhan Institute of Technology
Wuhan 430073
People's Republic of China
;
    'Jia, Li-Hui' .
;
School of Materials Science and Engineering
Wuhan Institute of Technology
Wuhan 430073
People's Republic of China
;
data_I
_audit_creation_method     SHELXL-97
_chemical_name_systematic
;
3,3'-(<i>p</i>-Phenylenedimethylene)diimidazol-1-ium
bis(3-carboxy-4-hydroxybenzenesulfonate) dihydrate
;
_chemical_name_common     ?
_chemical_formula_moiety     'C14 H16 N4 2+, 2(C7 H5 O6 S -), 2(H2 O)'
_chemical_formula_sum     'C28 H30 N4 O14 S2'
_chemical_formula_iupac     'C14 H16 N4 2+, 2C7 H5 O6 S -, 2H2 O'
_chemical_formula_weight     710.68
_chemical_melting_point     ?
_symmetry_cell_setting     Triclinic
_symmetry_space_group_name_H-M     'P -1'
_symmetry_space_group_name_Hall     '-P 1'
loop_
    _symmetry_equiv_pos_as_xyz
    'x, y, z'
    '-x, -y, -z'
_cell_length_a     7.9975(6)
_cell_length_b     8.8060(7)
_cell_length_c     11.2419(8)
_cell_angle_alpha     90.7840(10)
_cell_angle_beta     96.6560(10)
_cell_angle_gamma     97.3420(10)
_cell_volume     779.61(10)
_cell_formula_units_Z     1
_cell_measurement_reflns_used     2637
_cell_measurement_theta_min     2.33
_cell_measurement_theta_max     28.04
_cell_measurement_temperature     292(2)
_exptl_crystal_description     block
_exptl_crystal_colour     colorless
_exptl_crystal_size_max     0.20
_exptl_crystal_size_mid     0.10
_exptl_crystal_size_min     0.10
_exptl_crystal_density_diffrn     1.514
_exptl_crystal_density_meas     ?
_exptl_crystal_density_method     'not measured'
_exptl_crystal_F_000     370
_exptl_absorpt_coefficient_mu     0.249
_exptl_absorpt_correction_type     multi-scan
_exptl_absorpt_process_details     '(SADABS; Sheldrick, 1997)'
_exptl_absorpt_correction_T_min     0.9420
_exptl_absorpt_correction_T_max     0.9756
_exptl_special_details
;
;
_diffrn_ambient_temperature     292(2)
_diffrn_radiation_type     'Mo k\a'
_diffrn_radiation_wavelength     0.71073
_diffrn_radiation_source     'fine focus sealed Siemens Mo tube'
_diffrn_radiation_monochromator     graphite
_diffrn_measurement_device_type     'Bruker SMART APEX CCD area-detector'
_diffrn_measurement_method     '0.3\% wide \w exposures'
_diffrn_detector_area_resol_mean     ?
_diffrn_reflns_number     8434
_diffrn_reflns_av_R_equivalents     0.0238
_diffrn_reflns_av_sigmaI/netI     0.0324
_diffrn_reflns_theta_min     1.82
_diffrn_reflns_theta_max     26.50
_diffrn_reflns_theta_full     26.50
_diffrn_measured_fraction_theta_max     0.983
_diffrn_measured_fraction_theta_full     0.983
_diffrn_reflns_limit_h_min     -9
_diffrn_reflns_limit_h_max     10
_diffrn_reflns_limit_k_min     -11
_diffrn_reflns_limit_k_max     11
_diffrn_reflns_limit_l_min     -12
_diffrn_reflns_limit_l_max     14
_diffrn_standards_number     ?
_diffrn_standards_interval_count     ?
_diffrn_standards_interval_time     ?
_diffrn_standards_decay_%     ?
_refine_special_details
;
Refinement of <i>F</i>^2^ against ALL reflections. The weighted <i>R</i>-factor
<i>wR</i> and goodness of fit <i>S</i> are based on <i>F</i>^2^, conventional
<i>R</i>-factors <i>R</i> are based on <i>F</i>, with <i>F</i> set to zero for
negative <i>F</i>^2^. The threshold expression of <i>F</i>^2^ >
\s(<i>F</i>^2^) is used only for calculating <i>R</i>-factors(gt) <i>etc</i>.
and is not relevant to the choice of reflections for refinement.
<i>R</i>-factors based on <i>F</i>^2^ are statistically about twice as large
as those based on <i>F</i>, and <i>R</i>- factors based on ALL data will be
even larger.
;
_reflns_number_total     3168
_reflns_number_gt     2524
_reflns_threshold_expression     I>2\s(I)
_refine_ls_structure_factor_coef     Fsqd
_refine_ls_matrix_type     full
_refine_ls_R_factor_all     0.0644
_refine_ls_R_factor_gt     0.0495
_refine_ls_wR_factor_gt     0.1211
_refine_ls_wR_factor_ref     0.1424
_refine_ls_goodness_of_fit_ref     1.120
_refine_ls_restrained_S_all     1.121
_refine_ls_number_reflns     3168
_refine_ls_number_parameters     232
_refine_ls_number_restraints     0
_refine_ls_hydrogen_treatment     mixed
_refine_ls_weighting_scheme     calc
_refine_ls_weighting_details
         'calc w=1/[\s^2^(Fo^2^)+(0.0671P)^2^+0.3146P] where P=(Fo^2^+2Fc^2^)/3'
_atom_sites_solution_hydrogens     geom
_atom_sites_solution_primary     direct
_atom_sites_solution_secondary     difmap
_refine_ls_shift/su_max     0.000
_refine_ls_shift/su_mean     0.000
_refine_diff_density_max     0.344
_refine_diff_density_min     -0.244
_refine_ls_extinction_method     none
_refine_ls_extinction_coef     ?
loop_
    _atom_type_symbol
    _atom_type_description
    _atom_type_scat_dispersion_real
    _atom_type_scat_dispersion_imag
    _atom_type_scat_source
    'C' 'C' 0.0033 0.0016
                         'International Tables Vol C Tables 4.2.6.8 and 6.1.1.4'
    'H' 'H' 0.0000 0.0000
                         'International Tables Vol C Tables 4.2.6.8 and 6.1.1.4'
    'N' 'N' 0.0061 0.0033
                         'International Tables Vol C Tables 4.2.6.8 and 6.1.1.4'
    'O' 'O' 0.0106 0.0060
                         'International Tables Vol C Tables 4.2.6.8 and 6.1.1.4'
    'S' 'S' 0.1246 0.1234
                         'International Tables Vol C Tables 4.2.6.8 and 6.1.1.4'
_computing_data_collection     'SMART (Bruker, 2001)'
_computing_cell_refinement     'SAINT-Plus (Bruker, 2001)'
_computing_data_reduction     'SAINT-Plus (Bruker, 2001)'
_computing_structure_solution     'SHELXS97 (Sheldrick, 2008)'
_computing_structure_refinement     'SHELXL97 (Sheldrick, 2008)'
_computing_molecular_graphics     'PLATON (Spek, 2003)'
_computing_publication_material     'PLATON (Spek, 2003)'
loop_
    _atom_site_type_symbol
    _atom_site_label
    _atom_site_fract_x
    _atom_site_fract_y
    _atom_site_fract_z
    _atom_site_U_iso_or_equiv
    _atom_site_adp_type
    _atom_site_calc_flag
    _atom_site_refinement_flags
    _atom_site_occupancy
    _atom_site_disorder_assembly
    _atom_site_disorder_group
    C C1 0.6276(3) 0.1488(3) 0.0830(2) 0.0345(5) Uani d . 1 . .
    C C2 0.7379(3) 0.0442(3) 0.1231(2) 0.0411(6) Uani d D 1 . .
    C C3 0.7390(4) -0.0098(3) 0.2385(3) 0.0498(7) Uani d . 1 . .
    H H3 0.8114 -0.0803 0.2645 0.060 Uiso calc R 1 . .
    C C4 0.6339(4) 0.0403(3) 0.3140(2) 0.0460(6) Uani d . 1 . .
    H H4 0.6351 0.0032 0.3911 0.055 Uiso calc R 1 . .
    C C5 0.5250(3) 0.1465(3) 0.2763(2) 0.0341(5) Uani d . 1 . .
    C C6 0.5211(3) 0.1995(3) 0.1617(2) 0.0333(5) Uani d . 1 . .
    H H6 0.4474 0.2693 0.1362 0.040 Uiso calc R 1 . .
    C C7 0.6258(3) 0.2045(3) -0.0404(2) 0.0367(6) Uani d . 1 . .
    C C8 -0.0498(4) -0.5225(3) 0.1136(2) 0.0445(6) Uani d . 1 . .
    C C9 0.0677(4) -0.6056(3) 0.0730(2) 0.0501(7) Uani d . 1 . .
    H H9 0.1143 -0.6774 0.1221 0.060 Uiso calc R 1 . .
    C C10 -0.1170(4) -0.4163(3) 0.0397(3) 0.0517(7) Uani d . 1 . .
    H H10 -0.1963 -0.3591 0.0661 0.062 Uiso calc R 1 . .
    C C11 -0.1021(5) -0.5466(4) 0.2371(3) 0.0625(9) Uani d . 1 . .
    H H11A -0.2250 -0.5643 0.2315 0.075 Uiso calc R 1 . .
    H H11B -0.0586 -0.6370 0.2699 0.075 Uiso calc R 1 . .
    C C12 0.0904(4) -0.3092(3) 0.3061(2) 0.0489(7) Uani d . 1 . .
    H H12 0.1579 -0.3061 0.2439 0.059 Uiso calc R 1 . .
    C C13 -0.1055(4) -0.3780(3) 0.4208(2) 0.0474(7) Uani d . 1 . .
    H H13 -0.1979 -0.4325 0.4511 0.057 Uiso calc R 1 . .
    C C14 -0.0133(4) -0.2505(3) 0.4685(3) 0.0513(7) Uani d . 1 . .
    H H14 -0.0291 -0.1992 0.5384 0.062 Uiso calc R 1 . .
    N N1 0.1078(3) -0.2097(3) 0.3962(2) 0.0523(6) Uani d . 1 . .
    H H1A 0.175(4) -0.135(4) 0.406(3) 0.063 Uiso d . 1 . .
    N N2 -0.0387(3) -0.4140(2) 0.31870(18) 0.0419(5) Uani d . 1 . .
    O O1 0.5166(2) 0.3008(2) -0.07003(16) 0.0477(5) Uani d . 1 . .
    H H1 0.520(4) 0.323(4) -0.150(3) 0.072 Uiso d . 1 . .
    O O2 0.7193(2) 0.1627(2) -0.10967(16) 0.0504(5) Uani d . 1 . .
    O O3 0.8439(3) -0.0099(3) 0.05360(19) 0.0635(6) Uani d D 1 . .
    H H3A 0.858(4) 0.013(4) -0.0196(15) 0.095 Uiso d D 1 . .
    O O4 0.3120(3) 0.3311(2) 0.32481(17) 0.0513(5) Uani d . 1 . .
    O O5 0.5091(3) 0.2577(3) 0.48529(18) 0.0677(6) Uani d . 1 . .
    O O6 0.2758(3) 0.0777(2) 0.4006(2) 0.0664(6) Uani d . 1 . .
    O O7 0.5030(3) 0.3928(2) 0.71130(18) 0.0563(6) Uani d . 1 . .
    H H7A 0.506(5) 0.342(4) 0.644(4) 0.084 Uiso d . 1 . .
    H H7B 0.565(5) 0.471(5) 0.700(3) 0.084 Uiso d . 1 . .
    S S1 0.39522(9) 0.20854(7) 0.37902(5) 0.0380(2) Uani d . 1 . .
loop_
    _atom_site_aniso_label
    _atom_site_aniso_U_11
    _atom_site_aniso_U_22
    _atom_site_aniso_U_33
    _atom_site_aniso_U_12
    _atom_site_aniso_U_13
    _atom_site_aniso_U_23
    C1 0.0372(13) 0.0356(11) 0.0304(13) -0.0014(10) 0.0101(10) 0.0005(9)
    C2 0.0420(15) 0.0447(13) 0.0394(14) 0.0077(11) 0.0145(12) 0.0024(11)
    C3 0.0516(17) 0.0541(15) 0.0497(17) 0.0238(13) 0.0114(13) 0.0118(13)
    C4 0.0571(17) 0.0473(14) 0.0346(14) 0.0080(12) 0.0068(12) 0.0105(11)
    C5 0.0408(14) 0.0367(12) 0.0239(11) -0.0020(10) 0.0084(10) -0.0001(9)
    C6 0.0362(13) 0.0355(11) 0.0282(12) 0.0018(10) 0.0074(10) 0.0017(9)
    C7 0.0391(14) 0.0405(12) 0.0302(12) -0.0023(11) 0.0115(11) 0.0009(10)
    C8 0.0486(16) 0.0490(14) 0.0329(14) -0.0049(12) 0.0056(12) -0.0065(11)
    C9 0.0567(18) 0.0533(16) 0.0403(15) 0.0168(13) -0.0047(13) 0.0036(12)
    C10 0.0493(17) 0.0607(17) 0.0476(17) 0.0155(14) 0.0082(13) -0.0092(13)
    C11 0.083(2) 0.0612(18) 0.0376(16) -0.0217(16) 0.0181(15) -0.0101(13)
    C12 0.0461(16) 0.0579(16) 0.0411(15) -0.0069(13) 0.0142(13) -0.0036(12)
    C13 0.0448(15) 0.0683(18) 0.0301(13) 0.0035(13) 0.0134(12) 0.0044(12)
    C14 0.0567(18) 0.0588(17) 0.0397(15) 0.0109(14) 0.0087(13) -0.0068(13)
    N1 0.0543(16) 0.0512(14) 0.0470(14) -0.0095(11) 0.0055(12) -0.0062(11)
    N2 0.0443(13) 0.0500(12) 0.0300(11) -0.0033(10) 0.0100(9) -0.0018(9)
    O1 0.0577(12) 0.0605(11) 0.0293(10) 0.0153(9) 0.0142(9) 0.0116(8)
    O2 0.0561(12) 0.0623(11) 0.0374(10) 0.0087(9) 0.0237(9) 0.0049(9)
    O3 0.0681(14) 0.0761(14) 0.0585(14) 0.0311(12) 0.0333(12) 0.0130(11)
    O4 0.0595(12) 0.0561(11) 0.0436(11) 0.0171(9) 0.0170(9) 0.0094(9)
    O5 0.0763(15) 0.0925(16) 0.0349(11) 0.0276(13) -0.0058(10) -0.0228(11)
    O6 0.0833(15) 0.0500(11) 0.0726(15) -0.0035(10) 0.0506(13) 0.0020(10)
    O7 0.0863(17) 0.0511(12) 0.0309(10) 0.0033(11) 0.0104(10) 0.0057(9)
    S1 0.0512(4) 0.0382(3) 0.0258(3) 0.0028(3) 0.0128(3) 0.0011(2)
_geom_special_details
;
All e.s.d.'s (except the e.s.d. in the dihedral angle between two l.s. planes)
are estimated using the full covariance matrix. The cell e.s.d.'s are taken
into account individually in the estimation of e.s.d.'s in distances, angles
and torsion angles; correlations between e.s.d.'s in cell parameters are only
used when they are defined by crystal symmetry. An approximate (isotropic)
treatment of cell e.s.d.'s is used for estimating e.s.d.'s involving l.s.
planes.
;
loop_
    _geom_bond_atom_site_label_1
    _geom_bond_atom_site_label_2
    _geom_bond_site_symmetry_2
    _geom_bond_distance
    _geom_bond_publ_flag
    C1 C2 . 1.399(4) no
    C1 C6 . 1.403(3) no
    C1 C7 . 1.476(3) no
    C2 O3 . 1.343(3) no
    C2 C3 . 1.386(4) no
    C3 C4 . 1.368(4) no
    C3 H3 . 0.9300 no
    C4 C5 . 1.396(4) no
    C4 H4 . 0.9300 no
    C5 C6 . 1.374(3) no
    C5 S1 . 1.765(2) no
    C6 H6 . 0.9300 no
    C7 O2 . 1.224(3) no
    C7 O1 . 1.313(3) no
    C8 C9 . 1.376(4) no
    C8 C10 . 1.378(4) no
    C8 C11 . 1.505(4) no
    C9 C10 2_545 1.379(4) no
    C9 H9 . 0.9300 no
    C10 C9 2_545 1.379(4) no
    C10 H10 . 0.9300 no
    C11 N2 . 1.474(3) no
    C11 H11A . 0.9700 no
    C11 H11B . 0.9700 no
    C12 N1 . 1.313(4) no
    C12 N2 . 1.316(3) no
    C12 H12 . 0.9300 no
    C13 C14 . 1.331(4) no
    C13 N2 . 1.371(3) no
    C13 H13 . 0.9300 no
    C14 N1 . 1.353(4) no
    C14 H14 . 0.9300 no
    N1 H1A . 0.79(3) no
    O1 H1 . 0.93(4) no
    O3 H3A . 0.87(2) no
    O4 S1 . 1.4444(19) no
    O5 S1 . 1.441(2) no
    O6 S1 . 1.442(2) no
    O7 H7A . 0.88(4) no
    O7 H7B . 0.81(4) no
loop_
    _geom_angle_atom_site_label_1
    _geom_angle_atom_site_label_2
    _geom_angle_atom_site_label_3
    _geom_angle_site_symmetry_1
    _geom_angle_site_symmetry_3
    _geom_angle
    _geom_angle_publ_flag
    C2 C1 C6 . . 119.0(2) no
    C2 C1 C7 . . 119.7(2) no
    C6 C1 C7 . . 121.3(2) no
    O3 C2 C3 . . 117.2(2) no
    O3 C2 C1 . . 122.7(2) no
    C3 C2 C1 . . 120.1(2) no
    C4 C3 C2 . . 120.3(2) no
    C4 C3 H3 . . 119.9 no
    C2 C3 H3 . . 119.9 no
    C3 C4 C5 . . 120.5(2) no
    C3 C4 H4 . . 119.8 no
    C5 C4 H4 . . 119.8 no
    C6 C5 C4 . . 119.8(2) no
    C6 C5 S1 . . 121.96(19) no
    C4 C5 S1 . . 118.19(18) no
    C5 C6 C1 . . 120.3(2) no
    C5 C6 H6 . . 119.8 no
    C1 C6 H6 . . 119.8 no
    O2 C7 O1 . . 122.8(2) no
    O2 C7 C1 . . 122.1(2) no
    O1 C7 C1 . . 115.1(2) no
    C9 C8 C10 . . 118.8(2) no
    C9 C8 C11 . . 120.3(3) no
    C10 C8 C11 . . 120.9(3) no
    C8 C9 C10 . 2_545 120.7(3) no
    C8 C9 H9 . . 119.6 no
    C10 C9 H9 2_545 . 119.6 no
    C8 C10 C9 . 2_545 120.5(3) no
    C8 C10 H10 . . 119.8 no
    C9 C10 H10 2_545 . 119.8 no
    N2 C11 C8 . . 112.1(2) no
    N2 C11 H11A . . 109.2 no
    C8 C11 H11A . . 109.2 no
    N2 C11 H11B . . 109.2 no
    C8 C11 H11B . . 109.2 no
    H11A C11 H11B . . 107.9 no
    N1 C12 N2 . . 108.4(2) no
    N1 C12 H12 . . 125.8 no
    N2 C12 H12 . . 125.8 no
    C14 C13 N2 . . 107.2(2) no
    C14 C13 H13 . . 126.4 no
    N2 C13 H13 . . 126.4 no
    C13 C14 N1 . . 107.1(2) no
    C13 C14 H14 . . 126.5 no
    N1 C14 H14 . . 126.5 no
    C12 N1 C14 . . 109.2(2) no
    C12 N1 H1A . . 126(3) no
    C14 N1 H1A . . 124(3) no
    C12 N2 C13 . . 108.1(2) no
    C12 N2 C11 . . 126.2(2) no
    C13 N2 C11 . . 125.7(2) no
    C7 O1 H1 . . 108(2) no
    C2 O3 H3A . . 128.1(11) no
    H7A O7 H7B . . 100(4) no
    O5 S1 O6 . . 111.68(15) no
    O5 S1 O4 . . 112.97(13) no
    O6 S1 O4 . . 112.13(13) no
    O5 S1 C5 . . 105.30(12) no
    O6 S1 C5 . . 106.67(11) no
    O4 S1 C5 . . 107.55(11) no
loop_
    _geom_torsion_atom_site_label_1
    _geom_torsion_atom_site_label_2
    _geom_torsion_atom_site_label_3
    _geom_torsion_atom_site_label_4
    _geom_torsion_site_symmetry_1
    _geom_torsion_site_symmetry_2
    _geom_torsion_site_symmetry_3
    _geom_torsion_site_symmetry_4
    _geom_torsion
    _geom_torsion_publ_flag
    C6 C1 C2 O3 . . . . -180.0(2) no
    C7 C1 C2 O3 . . . . -0.3(4) no
    C6 C1 C2 C3 . . . . 1.0(4) no
    C7 C1 C2 C3 . . . . -179.3(2) no
    O3 C2 C3 C4 . . . . -179.8(3) no
    C1 C2 C3 C4 . . . . -0.8(4) no
    C2 C3 C4 C5 . . . . -0.3(4) no
    C3 C4 C5 C6 . . . . 1.1(4) no
    C3 C4 C5 S1 . . . . -179.0(2) no
    C4 C5 C6 C1 . . . . -0.8(4) no
    S1 C5 C6 C1 . . . . 179.28(17) no
    C2 C1 C6 C5 . . . . -0.2(4) no
    C7 C1 C6 C5 . . . . -179.8(2) no
    C2 C1 C7 O2 . . . . -0.5(4) no
    C6 C1 C7 O2 . . . . 179.2(2) no
    C2 C1 C7 O1 . . . . 179.2(2) no
    C6 C1 C7 O1 . . . . -1.2(3) no
    C10 C8 C9 C10 . . . 2_545 -0.2(5) no
    C11 C8 C9 C10 . . . 2_545 -179.6(3) no
    C9 C8 C10 C9 . . . 2_545 0.2(5) no
    C11 C8 C10 C9 . . . 2_545 179.6(3) no
    C9 C8 C11 N2 . . . . 110.3(3) no
    C10 C8 C11 N2 . . . . -69.2(4) no
    N2 C13 C14 N1 . . . . 0.0(3) no
    N2 C12 N1 C14 . . . . -0.3(4) no
    C13 C14 N1 C12 . . . . 0.2(4) no
    N1 C12 N2 C13 . . . . 0.3(3) no
    N1 C12 N2 C11 . . . . 179.9(3) no
    C14 C13 N2 C12 . . . . -0.2(3) no
    C14 C13 N2 C11 . . . . -179.8(3) no
    C8 C11 N2 C12 . . . . -21.6(5) no
    C8 C11 N2 C13 . . . . 157.9(3) no
    C6 C5 S1 O5 . . . . -128.2(2) no
    C4 C5 S1 O5 . . . . 52.0(2) no
    C6 C5 S1 O6 . . . . 113.1(2) no
    C4 C5 S1 O6 . . . . -66.8(2) no
    C6 C5 S1 O4 . . . . -7.4(2) no
    C4 C5 S1 O4 . . . . 172.70(19) no
loop_
    _geom_hbond_atom_site_label_D
    _geom_hbond_atom_site_label_H
    _geom_hbond_atom_site_label_A
    _geom_hbond_site_symmetry_A
    _geom_hbond_distance_DH
    _geom_hbond_distance_HA
    _geom_hbond_distance_DA
    _geom_hbond_angle_DHA
    _geom_hbond_publ_flag
    O1 H1 O7 1_554 0.93(4) 1.68(4) 2.593(3) 168(3) yes
    O3 H3A O2 . 0.87(2) 2.038(19) 2.591(3) 121(3) yes
    O3 H3A O3 2_755 0.87(2) 2.46(2) 2.883(4) 111(2) yes
    O7 H7B O4 2_666 0.81(4) 1.93(4) 2.741(3) 173(4) yes
    O7 H7A O5 . 0.88(4) 1.93(4) 2.799(3) 172(4) yes
    N1 H1A O6 . 0.79(3) 1.95(3) 2.707(3) 160(3) yes
    C4 H4 O6 2_656 0.93 2.51 3.411(4) 164.3 yes
    C12 H12 O2 2_655 0.93 2.22 3.035(3) 146.3 yes
    C14 H14 O6 2_556 0.93 2.52 3.219(4) 132.3 yes
    C3 H3 Cg1 1_655 0.93 2.970(10)
                                 3.889(3) 170 yes
