# Supplementary material for: 3,3′-(p-Phenyl­enedimethyl­ene)di­imidazol-1-ium bis­(3-carb­oxy-4-hydroxy­benzene­sulfonate) dihydrate
Source: Acta Crystallogr Sect E Struct Rep Online. 2009 Jan 23;65(Pt 2):o365. doi: 10.1107/S1600536809002086 (PMC2968313; doi:10.1107/S1600536809002086)
Supplement: Supplementary file 2 [file e-65-0o365-Isup2.hkl]

# 
# h,k,l, Fc-squared, Fo-squared, sigma(Fo-squared) and status flag 
# 
data_I
_shelx_title ' I in P-1' 
_shelx_refln_list_code          4 
_shelx_F_calc_maximum      134.31 
_exptl_crystal_F_000       370.00 
_reflns_d_resolution_high  0.7965 
 
loop_ 
 _symmetry_equiv_pos_as_xyz 
 'x, y, z' 
 '-x, -y, -z' 
 
_cell_length_a     7.9975 
_cell_length_b     8.8060 
_cell_length_c    11.2419 
_cell_angle_alpha  90.784 
_cell_angle_beta   96.656 
_cell_angle_gamma  97.342 
 
_shelx_F_squared_multiplier     1.000 
 
loop_ 
 _refln_index_h 
 _refln_index_k 
 _refln_index_l 
 _refln_F_squared_calc 
 _refln_F_squared_meas 
 _refln_F_squared_sigma 
 _refln_observed_status 
   1   0   0      710.12      867.11      9.31 o 
   2   0   0     2294.11     2392.99     24.97 o 
   3   0   0       46.68       47.51      1.33 o 
   4   0   0        6.26        9.42      0.84 o 
   5   0   0      580.01      565.12      7.81 o 
   6   0   0       11.54       13.63      1.52 o 
   7   0   0       26.71       21.89      4.19 o 
   8   0   0      153.30      156.18     10.01 o 
   9   0   0       66.69       60.02      7.57 o 
  -9   1   0       91.26       85.91      8.82 o 
  -8   1   0      264.52      260.66     13.59 o 
  -7   1   0        5.27        3.88      2.35 o 
  -6   1   0      100.39       99.43      3.24 o 
  -5   1   0       61.81       73.40      2.15 o 
  -4   1   0       31.74       42.97      1.48 o 
  -3   1   0      108.68      103.37      2.11 o 
  -2   1   0     4737.16     5204.99     53.23 o 
  -1   1   0     2861.88     3062.76     42.44 o 
   0   1   0       65.67       69.29      3.65 o 
   1   1   0     2738.50     2925.01     47.57 o 
   2   1   0     3246.49     3723.75     38.45 o 
   3   1   0       86.32       84.24      1.92 o 
   4   1   0       28.09       28.61      1.50 o 
   5   1   0      224.96      211.26      3.96 o 
   6   1   0      134.63      132.02      3.90 o 
   7   1   0       79.24       82.23      6.74 o 
   8   1   0       11.66       12.99      4.07 o 
   9   1   0        1.16        3.18      4.25 o 
  -9   2   0        4.98        9.95      3.92 o 
  -8   2   0        1.41        0.00      2.43 o 
  -7   2   0        4.40        8.76      2.99 o 
  -6   2   0        0.02        0.00      0.75 o 
  -5   2   0        1.20        1.22      0.58 o 
  -4   2   0      297.10      310.57      5.40 o 
  -3   2   0       30.27       38.33      1.50 o 
  -2   2   0     2770.50     2921.13     41.09 o 
  -1   2   0      711.98      717.76      8.30 o 
   0   2   0      800.02      846.86      9.57 o 
   1   2   0     7525.53     8689.75    100.45 o 
   2   2   0     1487.20     1515.12     60.66 o 
   3   2   0       93.16      111.37      3.08 o 
   4   2   0      339.62      359.92      5.54 o 
   5   2   0        5.65        6.61      0.89 o 
   6   2   0       33.51       33.72      2.28 o 
   7   2   0       33.03       30.91      5.14 o 
   8   2   0       52.75       59.23      7.44 o 
   9   2   0       23.28       29.88      6.82 o 
  -9   3   0       13.19       17.80      5.06 o 
  -8   3   0       61.43       61.78      7.26 o 
  -7   3   0       30.09       25.53      4.71 o 
  -6   3   0       11.31       11.14      1.27 o 
  -5   3   0      116.35      117.88      2.97 o 
  -4   3   0      410.88      402.34      6.07 o 
  -3   3   0      160.62      136.03      8.33 o 
  -2   3   0      385.86      328.16     20.64 o 
  -1   3   0      608.77      633.52      7.91 o 
   0   3   0       24.42       21.30      1.02 o 
   1   3   0       17.09       12.66      1.06 o 
   2   3   0     1758.30     1838.97     20.40 o 
   3   3   0      153.63      158.35      3.30 o 
   4   3   0        0.46        1.10      0.60 o 
   5   3   0      246.45      247.24      5.72 o 
   6   3   0      147.16      155.61      4.64 o 
   7   3   0        2.69        6.33      3.07 o 
   8   3   0        0.95        0.00      3.12 o 
   9   3   0        7.99        2.55      5.16 o 
  -9   4   0        4.47       11.19      3.88 o 
  -8   4   0        4.68        1.27      2.71 o 
  -7   4   0       82.89      106.04      8.07 o 
  -6   4   0       80.27       76.40      2.99 o 
  -5   4   0      101.77      101.46      2.88 o 
  -4   4   0       29.28       33.53      1.93 o 
  -3   4   0      550.59      512.01      7.32 o 
  -2   4   0       14.14        8.18      0.89 o 
  -1   4   0       92.77      105.46      2.99 o 
   0   4   0      111.76       91.99      2.32 o 
   1   4   0      132.14      132.05      3.66 o 
   2   4   0        2.15        3.38      0.78 o 
   3   4   0      259.12      243.63      4.67 o 
   4   4   0      144.37      138.96      3.49 o 
   5   4   0      105.49      102.05      6.84 o 
   6   4   0       44.60       44.95      3.12 o 
   7   4   0        8.02        8.62      1.69 o 
   8   4   0       27.05       23.51      5.79 o 
  -9   5   0        6.07        6.39      3.64 o 
  -8   5   0       83.71       96.77      8.42 o 
  -7   5   0        0.43        0.00      2.06 o 
  -6   5   0       33.12       34.17      2.11 o 
  -5   5   0       97.21      103.30      3.50 o 
  -4   5   0      443.38      457.80      7.27 o 
  -3   5   0        0.84        1.01      0.68 o 
  -2   5   0        3.42        2.43      0.68 o 
  -1   5   0        0.99        0.00      0.53 o 
   0   5   0     1326.12     1337.32     16.11 o 
   1   5   0       43.82       40.54      2.01 o 
   2   5   0      221.81      229.33      5.31 o 
   3   5   0        1.14        2.98      0.80 o 
   4   5   0       58.91       56.57      2.45 o 
   5   5   0       18.11       27.31      2.88 o 
   6   5   0       23.08       18.29      4.68 o 
   7   5   0        2.27        1.71      1.47 o 
   8   5   0       12.92        2.83      4.77 o 
  -9   6   0       17.56       27.43      5.91 o 
  -8   6   0        3.40        4.75      3.50 o 
  -7   6   0        1.24        3.52      2.65 o 
  -6   6   0       13.70        8.82      8.58 o 
  -5   6   0        0.70        0.88      0.81 o 
  -4   6   0       41.73       38.27      2.15 o 
  -3   6   0      271.70      277.60      5.46 o 
  -2   6   0      178.02      158.11      4.78 o 
  -1   6   0        0.97        0.47      0.65 o 
   0   6   0       19.59       24.84      2.04 o 
   1   6   0      267.85      270.94      6.22 o 
   2   6   0       45.43       42.28      2.19 o 
   3   6   0      159.14      161.24      4.79 o 
   4   6   0        5.29        6.93      1.14 o 
   5   6   0       15.41       16.20      2.10 o 
   6   6   0        6.67        1.90      1.67 o 
   7   6   0        1.30        2.63      1.78 o 
  -8   7   0        2.99        2.25      3.42 o 
  -7   7   0        2.03        3.71      1.95 o 
  -6   7   0       17.34       24.45      3.22 o 
  -5   7   0      154.86      154.68      4.27 o 
  -4   7   0        3.27        2.48      0.96 o 
  -3   7   0      258.18      247.41      7.20 o 
  -2   7   0       24.60       26.25      1.91 o 
  -1   7   0        0.65        0.00      0.71 o 
   0   7   0       21.95       26.01      1.92 o 
   1   7   0      206.59      187.94      4.58 o 
   2   7   0       58.71       62.14      2.82 o 
   3   7   0        0.43        0.57      0.79 o 
   4   7   0      164.51      169.48     13.93 o 
   5   7   0        0.24        2.48      1.25 o 
   6   7   0       14.72       19.29      2.61 o 
  -7   8   0        9.51        8.27      3.46 o 
  -5   8   0        2.92        3.07      1.13 o 
  -4   8   0       50.39       44.92      2.67 o 
  -3   8   0        2.46        2.55      0.98 o 
  -2   8   0      392.15      389.55      7.44 o 
  -1   8   0        3.74        2.16      0.95 o 
   0   8   0       54.16       52.91      2.78 o 
   1   8   0      131.58      133.46      4.11 o 
   2   8   0      186.19      184.38      5.00 o 
   3   8   0       17.29       17.84      2.13 o 
   4   8   0        0.17        0.87      1.35 o 
   5   8   0        0.38        1.98      1.72 o 
  -6   9   0       14.64       15.47      5.06 o 
  -5   9   0       13.55       16.02      2.26 o 
  -4   9   0       52.46       52.70      3.59 o 
  -3   9   0        3.69        3.04      1.37 o 
  -2   9   0       12.08       17.73      2.23 o 
  -1   9   0       40.94       49.86      5.54 o 
   0   9   0        2.44        1.65      1.22 o 
   1   9   0       20.82       22.30      2.63 o 
   2   9   0       33.05       32.65      3.14 o 
   3   9   0       13.07       16.20      3.57 o 
   4   9   0       23.02       24.04      4.30 o 
  -5  10   0        0.49        1.27      1.68 o 
  -4  10   0        9.12       16.82      2.51 o 
  -3  10   0        0.94        3.60      1.67 o 
  -2  10   0        5.93        8.69      1.80 o 
  -1  10   0        0.17        1.30      1.31 o 
   0  10   0       38.91       48.52      3.83 o 
   1  10   0        9.77       12.25      2.03 o 
   2  10   0       26.27       31.59      3.54 o 
   3  10   0        7.44        9.73      2.57 o 
  -2  11   0       23.60       27.25      2.98 o 
  -1  11   0        7.49        9.23      2.84 o 
   1 -11   1        1.20        0.22      1.38 o 
   2 -11   1       29.15       34.34      6.05 o 
  -3 -10   1       13.92       18.99      4.10 o 
  -2 -10   1       17.89       19.07      2.93 o 
  -1 -10   1        0.18        0.00      2.01 o 
   0 -10   1        0.01        2.42      1.39 o 
   1 -10   1       26.24       25.96      2.88 o 
   2 -10   1       81.13       79.72      4.54 o 
   3 -10   1       58.18       61.82      4.07 o 
   4 -10   1       10.83       14.70      2.48 o 
   5 -10   1        1.33        0.59      4.63 o 
  -4  -9   1       14.10       16.21      2.83 o 
  -3  -9   1        0.01        0.44      1.31 o 
  -2  -9   1       24.71       25.36      2.38 o 
  -1  -9   1       31.51       31.84      2.59 o 
   0  -9   1        8.44        7.99      1.50 o 
   1  -9   1       14.30       15.96      1.84 o 
   2  -9   1        3.07        2.89      1.21 o 
   3  -9   1       53.19       50.11      3.02 o 
   4  -9   1        6.15        7.60      1.63 o 
   5  -9   1        0.26        7.14      3.60 o 
   6  -9   1       10.99        8.39      3.36 o 
  -5  -8   1        3.62        5.59      2.04 o 
  -4  -8   1       12.17        5.36      1.63 o 
  -3  -8   1       31.48       30.58      2.45 o 
  -2  -8   1        1.63        0.74      1.46 o 
  -1  -8   1       34.73       37.66      2.50 o 
   0  -8   1       75.69       76.05      3.06 o 
   1  -8   1      186.15      171.04      5.31 o 
   2  -8   1      135.25      133.92      4.04 o 
   3  -8   1       91.29       93.11      3.38 o 
   4  -8   1       57.66       58.56      2.94 o 
   5  -8   1        6.62        5.03      2.02 o 
   6  -8   1        0.07        1.19      1.70 o 
   7  -8   1       13.45        9.24      3.64 o 
  -6  -7   1        9.84       12.16      2.34 o 
  -5  -7   1        6.03        5.95      1.52 o 
  -4  -7   1       22.87       26.54      2.55 o 
  -3  -7   1        8.93        6.68      1.23 o 
  -2  -7   1       15.75       10.63      2.19 o 
  -1  -7   1      153.26      146.80      4.69 o 
   0  -7   1      675.27      621.37      9.67 o 
   1  -7   1       16.70       16.47      1.52 o 
   2  -7   1        0.02        0.25      0.63 o 
   3  -7   1       31.69       30.49      2.04 o 
   4  -7   1      110.89       96.66      7.20 o 
   5  -7   1       15.27       10.39      3.38 o 
   6  -7   1       11.46       12.73      2.56 o 
   7  -7   1        2.56        3.04      2.02 o 
  -7  -6   1        8.62        5.55      2.02 o 
  -6  -6   1        1.57        0.46      1.76 o 
  -5  -6   1       33.29       34.76      2.85 o 
  -4  -6   1        9.70       10.53      1.59 o 
  -3  -6   1      125.27      124.97      3.64 o 
  -2  -6   1       86.61       89.74      2.94 o 
  -1  -6   1       33.71       38.98      2.47 o 
   0  -6   1      455.54      390.31     16.11 o 
   1  -6   1      327.50      310.78      6.79 o 
   2  -6   1      111.00      107.94      3.10 o 
   3  -6   1        1.20        1.41      1.02 o 
   4  -6   1        4.07        3.98      0.96 o 
   5  -6   1       81.22       83.29      2.91 o 
   6  -6   1        0.04        0.45      1.33 o 
   7  -6   1       15.91       19.42      3.11 o 
   8  -6   1        1.33        1.98      3.07 o 
  -8  -5   1       21.76       26.66      6.88 o 
  -7  -5   1        3.88        2.40      2.84 o 
  -6  -5   1       24.50       32.08      2.75 o 
  -5  -5   1       17.37       18.82      1.99 o 
  -4  -5   1       13.30       12.56      1.48 o 
  -3  -5   1       47.36       47.82      2.26 o 
  -2  -5   1      584.69      591.32      8.71 o 
  -1  -5   1        0.06        1.12      0.68 o 
   0  -5   1       33.97       36.49      2.06 o 
   1  -5   1      351.48      373.26      6.93 o 
   2  -5   1      202.12      217.79      4.84 o 
   3  -5   1       60.66       40.41      2.62 o 
   4  -5   1       25.10       28.59      1.75 o 
   5  -5   1       62.33       61.60      2.33 o 
   6  -5   1      165.84      151.65      8.57 o 
   8  -5   1       17.95       18.63      4.88 o 
   9  -5   1        2.75        4.92      3.40 o 
  -8  -4   1       41.98       51.22      7.46 o 
  -7  -4   1       21.99       16.89      2.96 o 
  -6  -4   1       12.16        2.05      2.91 o 
  -5  -4   1       57.20       56.36      3.18 o 
  -4  -4   1       80.75       76.83      2.51 o 
  -3  -4   1       25.41       32.40      1.70 o 
  -2  -4   1      146.77      157.78      3.42 o 
  -1  -4   1        0.09        0.49      0.70 o 
   0  -4   1       41.86       35.14      1.97 o 
   1  -4   1      795.05      830.46     11.80 o 
   2  -4   1     2046.94     2274.30     25.05 o 
   3  -4   1        4.77        8.13      0.92 o 
   4  -4   1       92.42       96.02      4.27 o 
   5  -4   1      106.65      118.15      4.15 o 
   6  -4   1      172.63      180.11      6.63 o 
   7  -4   1       16.85       15.78      4.01 o 
   8  -4   1        1.66        0.00      2.69 o 
   9  -4   1        8.72        5.87      4.01 o 
  -9  -3   1        2.67        2.16      4.92 o 
  -8  -3   1       45.03       51.68      7.24 o 
  -7  -3   1      135.03      126.17      4.45 o 
  -6  -3   1      191.67      183.73      5.15 o 
  -4  -3   1       65.75       77.37      2.34 o 
  -3  -3   1      442.85      431.24      6.37 o 
  -2  -3   1      115.84       98.42      2.36 o 
  -1  -3   1       97.95      112.28      2.59 o 
   0  -3   1        0.02        1.06      0.42 o 
   1  -3   1      970.52      934.10     10.97 o 
   2  -3   1      771.41      742.48      9.10 o 
   3  -3   1       45.01       57.72      1.75 o 
   4  -3   1      277.53      255.97      4.34 o 
   5  -3   1       54.10       59.36      2.05 o 
   6  -3   1       54.88       55.29      5.33 o 
   7  -3   1       90.40       98.41      7.83 o 
   8  -3   1       55.88       65.58      7.77 o 
   9  -3   1        0.58        2.55      2.85 o 
  -9  -2   1        1.38        2.55      4.63 o 
  -8  -2   1       26.12       25.00      5.26 o 
  -7  -2   1        0.26        0.78      1.46 o 
  -6  -2   1       11.14       14.25      1.62 o 
  -5  -2   1       30.27       24.04      1.87 o 
  -3  -2   1     1365.45     1476.00     16.68 o 
  -2  -2   1      712.04      749.68      9.04 o 
  -1  -2   1      699.69      709.21      8.38 o 
   0  -2   1     6763.82     7308.73     74.35 o 
   1  -2   1      665.93      648.28      7.59 o 
   2  -2   1     4508.20     4964.70     51.01 o 
   3  -2   1       43.84       49.06      1.43 o 
   4  -2   1       15.46       30.10      1.32 o 
   5  -2   1        8.15       10.02      1.20 o 
   6  -2   1        0.98        3.62      1.35 o 
   7  -2   1        2.43        2.77      2.33 o 
   8  -2   1       58.07       70.46      7.67 o 
   9  -2   1       10.51       19.48      5.22 o 
  -9  -1   1        9.95       10.01      3.84 o 
  -8  -1   1      110.13      112.81      8.68 o 
  -7  -1   1        3.68        6.92      1.47 o 
  -6  -1   1      185.54      182.34      4.81 o 
  -5  -1   1      231.07      246.59      5.39 o 
  -4  -1   1        9.60       13.18      0.92 o 
  -2  -1   1     2053.98     2173.38     23.04 o 
  -1  -1   1      357.89      340.31      4.51 o 
   0  -1   1      227.01      260.65      3.29 o 
   1  -1   1     4723.48     5236.94     53.58 o 
   2  -1   1       17.69       14.49      0.63 o 
   3  -1   1       37.59       35.49      1.11 o 
   4  -1   1      197.87      175.79      4.30 o 
   5  -1   1       31.11       35.85      1.56 o 
   6  -1   1       39.03       36.62      2.88 o 
   7  -1   1       31.27       26.76      4.65 o 
   8  -1   1       32.93       46.91      6.82 o 
   9  -1   1        9.58       13.61      4.31 o 
  -9   0   1      114.66      129.30     10.05 o 
  -8   0   1        7.87        9.73      3.56 o 
  -7   0   1       70.97       76.20      4.27 o 
  -6   0   1        0.03        0.00      0.76 o 
  -5   0   1      137.39      129.19      3.94 o 
  -4   0   1        7.33        8.50      0.75 o 
  -3   0   1      246.14      294.20      4.17 o 
  -2   0   1     1910.66     1997.59     44.54 o 
  -1   0   1      103.99      132.02      2.22 o 
   0   0   1        7.96        7.71      0.32 o 
   1   0   1       11.50        7.80      0.30 o 
   2   0   1       32.88       32.83      0.88 o 
   3   0   1      148.09      112.90      2.15 o 
   4   0   1        3.98        5.13      0.79 o 
   5   0   1        2.18        3.23      0.70 o 
   6   0   1       25.04       22.37      3.84 o 
   7   0   1       11.50        8.60      2.95 o 
   8   0   1        8.76        7.08      3.28 o 
   9   0   1       21.33       26.48      5.91 o 
 -10   1   1       15.41        5.34      3.72 o 
  -9   1   1        4.05        2.73      3.07 o 
  -8   1   1        3.07        4.71      3.07 o 
  -7   1   1       29.37       31.06      2.34 o 
  -6   1   1        5.60        5.84      1.22 o 
  -5   1   1       56.23       51.06      1.82 o 
  -4   1   1      220.72      204.46      3.56 o 
  -3   1   1      221.81      226.70      3.54 o 
  -1   1   1      103.38      120.41      1.91 o 
   0   1   1       64.45       87.56      1.37 o 
   1   1   1     6086.36     6768.45     68.79 o 
   2   1   1     5973.65     6874.20     70.03 o 
   3   1   1      639.18      644.66      7.95 o 
   4   1   1        0.44        2.45      0.61 o 
   5   1   1       98.10       95.20      2.68 o 
   6   1   1       52.43       58.83      2.53 o 
   7   1   1        0.02        1.25      1.78 o 
   8   1   1        6.00        6.35      3.12 o 
   9   1   1       41.55       44.79      7.69 o 
 -10   2   1       17.25       13.25      4.35 o 
  -9   2   1        0.86        1.15      3.09 o 
  -8   2   1      151.56      143.54      9.81 o 
  -7   2   1      627.66      650.72     11.32 o 
  -6   2   1       90.23       88.55      3.19 o 
  -5   2   1        0.18        1.56      0.62 o 
  -4   2   1      843.50      922.02     11.32 o 
  -3   2   1       55.88       46.14      2.91 o 
  -2   2   1       14.47       24.25      1.41 o 
  -1   2   1      267.46      325.29      4.32 o 
   0   2   1        0.32        1.76      0.39 o 
   1   2   1    18039.93    20051.69    307.39 o 
   2   2   1     1259.02     1306.83     16.64 o 
   3   2   1      645.27      671.29      8.53 o 
   4   2   1       12.18       12.55      1.08 o 
   5   2   1       10.91       15.35      1.39 o 
   6   2   1        1.80        2.69      0.96 o 
   7   2   1       29.69       30.14      5.14 o 
   8   2   1        3.19        4.13      3.44 o 
   9   2   1        2.90        3.07      4.94 o 
  -9   3   1        7.03       11.73      4.03 o 
  -8   3   1       25.37       20.05      4.53 o 
  -7   3   1      187.27      181.67     10.28 o 
  -6   3   1       12.15       15.96      1.71 o 
  -5   3   1       95.38      105.18      2.84 o 
  -4   3   1       22.03       16.02      1.26 o 
  -3   3   1        6.05        5.11      1.11 o 
  -2   3   1      462.76      444.36      6.11 o 
  -1   3   1      664.02      697.26      8.55 o 
   0   3   1        2.85        0.52      0.41 o 
   1   3   1        0.85        2.14      0.51 o 
   2   3   1      471.10      432.60     29.49 o 
   3   3   1     1761.97     1756.82     39.94 o 
   4   3   1       14.00       19.15      1.40 o 
   5   3   1      139.22      141.84      3.51 o 
   6   3   1        0.07        0.94      0.84 o 
   7   3   1       11.77        8.29      3.16 o 
   8   3   1       21.08       20.51      5.32 o 
   9   3   1        5.16       19.26      6.68 o 
  -9   4   1        2.50        6.72      3.62 o 
  -8   4   1        1.30        2.45      3.18 o 
  -7   4   1       41.70       53.06      6.21 o 
  -6   4   1      234.01      229.27      4.88 o 
  -5   4   1       24.51       24.69      1.67 o 
  -4   4   1      419.94      416.42      6.56 o 
  -3   4   1       19.58       16.22      2.10 o 
  -2   4   1       86.31       73.52      3.10 o 
  -1   4   1       23.01       31.16      1.45 o 
   0   4   1       24.70       26.20      1.32 o 
   1   4   1       23.35       34.09      1.54 o 
   2   4   1      814.90      880.92     12.89 o 
   3   4   1     1812.08     1897.89     41.79 o 
   4   4   1       44.17       41.54      2.09 o 
   5   4   1       16.91       20.33      1.94 o 
   6   4   1      172.04      158.84      4.83 o 
   7   4   1        0.02        0.00      2.27 o 
   8   4   1        6.92        4.94      4.37 o 
  -9   5   1        1.18        5.46      3.44 o 
  -8   5   1        7.28        5.68      3.68 o 
  -7   5   1        9.62       18.33      4.13 o 
  -6   5   1      132.11      135.48      4.54 o 
  -5   5   1      303.80      285.28      5.63 o 
  -4   5   1        3.01        0.19      0.67 o 
  -3   5   1       85.34       77.26      2.48 o 
  -2   5   1      437.95      424.23      6.66 o 
  -1   5   1       26.63       21.42      1.40 o 
   0   5   1       72.45       58.31      2.10 o 
   1   5   1       50.93       40.62      1.85 o 
   2   5   1        0.04        0.00      0.63 o 
   3   5   1      101.86      104.42      3.74 o 
   4   5   1      103.27      108.64      5.53 o 
   5   5   1       26.46       25.01      2.24 o 
   6   5   1       23.27       31.56      2.63 o 
   7   5   1       20.22       27.75      5.58 o 
   8   5   1        1.93        2.16      5.12 o 
  -9   6   1        6.44        6.31      3.76 o 
  -8   6   1        0.22        0.55      3.32 o 
  -7   6   1       77.74       77.58      7.65 o 
  -6   6   1       31.51       31.33      2.23 o 
  -5   6   1       41.79       43.88      4.83 o 
  -4   6   1      458.41      458.37      7.69 o 
  -3   6   1       80.63       77.44      2.66 o 
  -2   6   1      283.70      260.24      7.86 o 
  -1   6   1        4.12        2.25      1.05 o 
   0   6   1      134.68      129.95      3.37 o 
   1   6   1       99.62      105.11      4.18 o 
   2   6   1       83.36       75.10      2.67 o 
   3   6   1        1.91        2.20      0.89 o 
   4   6   1        0.40        0.72      0.84 o 
   5   6   1       16.86       19.01      2.19 o 
   6   6   1       24.48       26.63      2.70 o 
   7   6   1       15.29       23.81      5.70 o 
  -6   7   1       38.50       47.50      2.74 o 
  -5   7   1        5.79        5.59      1.19 o 
  -4   7   1       72.27       74.52      2.94 o 
  -3   7   1       79.60       85.64      3.03 o 
  -2   7   1       19.17       23.86      2.12 o 
  -1   7   1      183.27      168.51      4.19 o 
   0   7   1       17.86       16.75      1.59 o 
   1   7   1      178.42      162.26      4.21 o 
   2   7   1      272.22      278.99      5.95 o 
   3   7   1       40.77       48.34      2.64 o 
   4   7   1       51.92       53.73      2.94 o 
   5   7   1        3.18        5.24      2.29 o 
   6   7   1        2.84        1.26      1.49 o 
  -6   8   1        0.28        0.00      1.34 o 
  -5   8   1        3.61        3.50      1.43 o 
  -4   8   1       49.38       53.85      3.41 o 
  -3   8   1      122.58      115.09      4.37 o 
  -2   8   1       16.88       22.73      2.32 o 
  -1   8   1        0.61        1.98      1.31 o 
   0   8   1       88.68       87.12      3.76 o 
   1   8   1        2.66        0.28      1.23 o 
   2   8   1        0.44        1.01      1.02 o 
   3   8   1        1.62        1.49      1.17 o 
   4   8   1        1.59        0.91      1.57 o 
   5   8   1        5.08        2.52      1.98 o 
  -6   9   1       21.33       24.19      5.19 o 
  -5   9   1        1.57        1.51      1.46 o 
  -4   9   1       12.26       14.18      2.05 o 
  -3   9   1        2.87        5.02      1.51 o 
  -2   9   1      190.68      192.18      6.17 o 
  -1   9   1        6.25       10.40      1.92 o 
   0   9   1       45.21       45.73      5.75 o 
   1   9   1       40.17       46.40      3.58 o 
   2   9   1       55.23       52.43      3.80 o 
   3   9   1       31.53       35.52      3.41 o 
   4   9   1       24.57       32.53      4.39 o 
  -5  10   1       18.89       19.57      5.19 o 
  -4  10   1       19.18       25.84      2.99 o 
  -3  10   1        0.34        0.00      1.37 o 
  -2  10   1       15.46       17.24      2.38 o 
  -1  10   1       97.76      102.89      4.71 o 
   0  10   1        4.19        5.74      1.53 o 
   1  10   1        2.48        4.03      2.01 o 
   2  10   1        2.32        1.36      1.87 o 
  -1  11   1        0.23        0.41      1.36 o 
  -3 -10   2       24.18       21.08      3.47 o 
  -2 -10   2        0.22        0.49      1.27 o 
  -1 -10   2        0.04        0.17      1.22 o 
   0 -10   2        3.35        1.92      1.31 o 
   1 -10   2        8.52       10.47      1.73 o 
   2 -10   2       16.09       20.99      2.33 o 
   3 -10   2        9.96       11.85      1.93 o 
   4 -10   2       17.01       24.70      6.55 o 
   5 -10   2       12.03       16.81      4.03 o 
  -4  -9   2        3.44        2.16      2.07 o 
  -3  -9   2       14.89       17.04      2.57 o 
  -2  -9   2        9.19       11.22      1.81 o 
  -1  -9   2      121.16      131.78      5.10 o 
   0  -9   2       24.28       26.87      2.72 o 
   1  -9   2        1.32        1.35      1.10 o 
   2  -9   2        5.51        3.57      1.17 o 
   3  -9   2       68.60       65.54      3.76 o 
   4  -9   2       21.68       19.04      2.31 o 
   5  -9   2       17.40        9.55      7.12 o 
   6  -9   2        0.62        2.89      2.08 o 
  -5  -8   2       69.64       65.06      4.90 o 
  -4  -8   2       25.63       33.45      3.16 o 
  -3  -8   2       70.56       70.80      3.46 o 
  -2  -8   2        0.24        1.96      1.08 o 
  -1  -8   2       11.99       16.94      1.80 o 
   0  -8   2       85.08       77.10      3.07 o 
   1  -8   2        9.32        6.94      2.07 o 
   2  -8   2        8.28        8.08      1.63 o 
   3  -8   2       60.29       58.08      5.81 o 
   4  -8   2       54.87       51.74      2.80 o 
   5  -8   2        3.54        3.19      1.72 o 
   6  -8   2        0.94        3.64      4.79 o 
   7  -8   2        4.80        7.75      2.72 o 
  -6  -7   2        0.07        2.44      1.72 o 
  -5  -7   2       23.53       27.91      2.83 o 
  -4  -7   2        2.83        4.51      1.41 o 
  -3  -7   2        7.62        6.06      1.20 o 
  -2  -7   2      134.51      140.01      4.15 o 
  -1  -7   2      180.16      168.63      4.35 o 
   0  -7   2      117.90      118.19      3.57 o 
   1  -7   2       69.90       72.18      2.70 o 
   2  -7   2       76.69       73.92      2.71 o 
   3  -7   2       96.95      102.54      3.25 o 
   4  -7   2        7.76        7.73      1.20 o 
   5  -7   2       70.09       53.59      4.38 o 
   6  -7   2        8.02        8.91      2.48 o 
   7  -7   2        2.27        7.59      2.53 o 
   8  -7   2        5.07        7.30      5.06 o 
  -7  -6   2       17.21       20.21      2.79 o 
  -6  -6   2        1.64        0.60      1.15 o 
  -5  -6   2       89.17       77.50      3.78 o 
  -4  -6   2       98.66       97.62      3.91 o 
  -3  -6   2      444.97      420.90      7.51 o 
  -2  -6   2        4.84        3.51      0.91 o 
  -1  -6   2       53.93       51.03      4.08 o 
   0  -6   2      128.10      115.43      3.29 o 
   1  -6   2       48.72       48.36      4.13 o 
   2  -6   2       20.51       18.55      1.54 o 
   3  -6   2       33.81       34.30      1.96 o 
   4  -6   2      158.01      133.29      3.55 o 
   5  -6   2      132.79      122.41      5.74 o 
   6  -6   2       86.09       78.28     12.16 o 
   7  -6   2       14.06        8.93      2.50 o 
  -8  -5   2       13.28        4.11      5.92 o 
  -7  -5   2       82.99       89.31      4.44 o 
  -6  -5   2        9.22       12.10      1.90 o 
  -5  -5   2       22.57       19.36      3.48 o 
  -4  -5   2       66.73       65.63      2.94 o 
  -3  -5   2       32.56       31.72      1.92 o 
  -2  -5   2        1.63        2.66      0.74 o 
  -1  -5   2      188.08      199.09      4.17 o 
   0  -5   2       11.17       13.41      1.22 o 
   1  -5   2     1013.93     1001.43     12.71 o 
   2  -5   2      538.28      543.80      7.94 o 
   3  -5   2      266.86      286.91      5.14 o 
   4  -5   2      387.98      365.52      6.07 o 
   5  -5   2      177.71      159.11      6.58 o 
   6  -5   2        2.75        3.78      1.59 o 
   7  -5   2        0.17        0.46      1.57 o 
   8  -5   2        2.07        2.57      3.26 o 
   9  -5   2        5.67        7.71      3.44 o 
  -8  -4   2        4.95        7.24      1.90 o 
  -7  -4   2       52.83       53.57      4.86 o 
  -6  -4   2       57.42       51.10      3.13 o 
  -5  -4   2       71.50       75.18      5.23 o 
  -4  -4   2       55.33       56.47      2.27 o 
  -3  -4   2      232.27      259.83      4.88 o 
  -2  -4   2        3.83        2.77      0.67 o 
  -1  -4   2      807.84      827.77     10.62 o 
   0  -4   2       13.88       10.37      0.97 o 
   1  -4   2       21.18       21.42      1.25 o 
   2  -4   2      426.14      422.81      6.20 o 
   3  -4   2       41.80       26.89      1.40 o 
   4  -4   2       22.49       25.36      1.44 o 
   5  -4   2      165.34      173.89      9.32 o 
   6  -4   2       66.90       63.47      4.11 o 
   7  -4   2        0.29        0.00      1.41 o 
   8  -4   2       55.74       52.88      7.48 o 
   9  -4   2        8.46       14.38      4.77 o 
  -9  -3   2        4.43       13.19      5.97 o 
  -8  -3   2        5.98        8.26      1.81 o 
  -7  -3   2        6.37        1.99      2.98 o 
  -6  -3   2      215.31      200.13      5.48 o 
  -5  -3   2       71.97       68.86      2.88 o 
  -4  -3   2       42.04       33.78      1.67 o 
  -3  -3   2       73.33       67.61      2.04 o 
  -2  -3   2      564.64      601.27      8.01 o 
  -1  -3   2      694.55      754.89      9.43 o 
   0  -3   2      207.04      184.28      3.27 o 
   1  -3   2      156.01      167.19      3.00 o 
   2  -3   2     1728.25     1860.52     20.37 o 
   3  -3   2     2093.45     2251.71     24.50 o 
   4  -3   2       58.62       83.89      2.15 o 
   5  -3   2        2.93        1.58      1.15 o 
   6  -3   2      202.23      217.52      7.40 o 
   7  -3   2        2.95        1.03      2.51 o 
   8  -3   2        6.23        5.30      3.42 o 
   9  -3   2       20.89       12.74      4.21 o 
  -9  -2   2        0.20        3.70      2.59 o 
  -8  -2   2       42.98       35.24      2.92 o 
  -7  -2   2      173.28      159.61      6.58 o 
  -5  -2   2      322.62      315.77      6.61 o 
  -4  -2   2       99.34       99.01      2.38 o 
  -3  -2   2      394.85      375.96      5.47 o 
  -2  -2   2      419.15      420.52      5.72 o 
  -1  -2   2      389.13      327.48      4.57 o 
   0  -2   2     4376.63     4768.67     49.07 o 
   1  -2   2       10.16        8.70      0.74 o 
   2  -2   2      761.56      746.90      8.69 o 
   3  -2   2     2687.39     2800.57     45.49 o 
   4  -2   2      167.05      138.58      2.63 o 
   5  -2   2       71.20       67.87      3.50 o 
   6  -2   2        2.09        0.96      2.06 o 
   7  -2   2      254.22      264.47     13.11 o 
   8  -2   2        7.38        9.14      3.58 o 
   9  -2   2       62.63       65.42      8.23 o 
  -9  -1   2       10.71       10.11      4.03 o 
  -8  -1   2        8.40       10.81      1.88 o 
  -7  -1   2        1.05        0.57      0.92 o 
  -6  -1   2       78.76       71.60      6.39 o 
  -4  -1   2        1.04        1.15      0.63 o 
  -3  -1   2      700.43      673.17      9.88 o 
  -2  -1   2       59.19       57.09      1.36 o 
  -1  -1   2     2023.43     2134.39     22.49 o 
   0  -1   2        3.18        8.16      0.94 o 
   1  -1   2     6346.43     6572.28     67.24 o 
   2  -1   2     3497.05     3788.60     59.29 o 
   3  -1   2       29.59       23.16      0.83 o 
   4  -1   2       37.70       48.97      1.42 o 
   5  -1   2        0.70        1.48      0.99 o 
   6  -1   2        5.17        5.39      1.53 o 
   7  -1   2       45.60       56.68      6.43 o 
   8  -1   2        5.75        4.51      3.20 o 
   9  -1   2       13.95       17.36      5.36 o 
  -9   0   2        0.58        1.17      2.73 o 
  -8   0   2        0.81        4.55      2.93 o 
  -7   0   2      153.94      154.25      4.74 o 
  -6   0   2        6.04        5.48      1.19 o 
  -5   0   2      148.89      136.56     21.52 o 
  -4   0   2       54.40       52.08      3.94 o 
  -3   0   2      228.13      216.71      4.31 o 
  -2   0   2      206.10      205.66      3.01 o 
  -1   0   2     1060.99     1201.23     12.97 o 
   0   0   2      128.75      119.34      3.25 o 
   1   0   2     3473.50     3812.18     39.56 o 
   2   0   2       26.30       19.77      1.22 o 
   3   0   2       25.29       25.22      0.92 o 
   4   0   2      187.60      189.85      4.06 o 
   5   0   2        0.12        1.52      0.63 o 
   6   0   2       10.94       10.67      2.74 o 
   7   0   2       51.82       50.79      6.31 o 
   8   0   2       40.77       59.82      7.46 o 
   9   0   2        1.38        0.00      3.52 o 
 -10   1   2       18.06       23.91      5.54 o 
  -9   1   2       79.13      103.85      8.92 o 
  -8   1   2       29.60       21.54      4.41 o 
  -7   1   2       94.98       92.78      3.56 o 
  -6   1   2        1.24        0.33      0.83 o 
  -5   1   2       83.92       89.46      3.05 o 
  -4   1   2        1.40        1.73      0.93 o 
  -3   1   2      629.40      688.97      8.49 o 
  -2   1   2       19.56       41.85      1.21 o 
  -1   1   2     5008.82     5531.87     90.31 o 
   0   1   2      959.77     1085.25     13.52 o 
   1   1   2      755.01      723.19      8.23 o 
   2   1   2     1139.90     1308.27     17.84 o 
   3   1   2       50.11       50.72      1.47 o 
   4   1   2       54.42       49.94      1.92 o 
   5   1   2       84.73       96.29      2.53 o 
   6   1   2       18.19       22.94      4.33 o 
   7   1   2        3.51        7.77      3.07 o 
   8   1   2        9.49       11.13      3.86 o 
   9   1   2        8.92       17.34      5.83 o 
 -10   2   2        0.89        0.00      2.73 o 
  -9   2   2       11.75        9.20      3.66 o 
  -8   2   2       40.57       33.05      5.48 o 
  -7   2   2       64.89       59.82      3.12 o 
  -6   2   2        7.19        8.64      1.47 o 
  -5   2   2       11.62       15.29      1.20 o 
  -3   2   2      397.04      377.03      5.46 o 
  -2   2   2     3219.84     3736.56     39.00 o 
  -1   2   2      293.25      329.64      4.43 o 
   0   2   2       13.48       12.23      0.67 o 
   1   2   2     1419.05     1601.78     17.39 o 
   2   2   2      541.61      529.82      6.80 o 
   3   2   2      105.37      108.08      2.96 o 
   4   2   2        3.72        3.96      0.74 o 
   5   2   2        7.44        6.70      0.98 o 
   6   2   2      152.24      145.12      8.68 o 
   7   2   2        0.12        2.04      2.53 o 
   8   2   2       26.05       30.00      5.97 o 
   9   2   2        0.97        0.00      4.57 o 
  -9   3   2       46.07       39.12      6.35 o 
  -8   3   2       66.62       66.67      7.26 o 
  -7   3   2       10.67       18.16      2.40 o 
  -6   3   2      244.56      232.35      8.40 o 
  -5   3   2      240.73      226.01      4.50 o 
  -4   3   2       23.07       16.83      1.25 o 
  -3   3   2      286.79      267.30      4.49 o 
  -2   3   2       41.61       38.86      1.57 o 
  -1   3   2      635.36      582.80      8.52 o 
   0   3   2      740.59      739.83     10.43 o 
   1   3   2        2.76        4.23      1.41 o 
   2   3   2        0.03        0.43      0.46 o 
   3   3   2     3621.00     3914.48     41.67 o 
   4   3   2      196.38      213.25      4.88 o 
   5   3   2       49.29       55.22      2.24 o 
   6   3   2       10.97       16.32      3.72 o 
   7   3   2       78.50       82.39      8.09 o 
   8   3   2        3.00        9.91      4.21 o 
  -9   4   2        1.95        0.00      3.01 o 
  -8   4   2       14.24       16.73      4.51 o 
  -7   4   2       26.60       26.55      2.34 o 
  -6   4   2     1102.45     1137.54     17.08 o 
  -5   4   2      580.13      538.05     13.63 o 
  -4   4   2      623.92      622.78      8.89 o 
  -3   4   2      882.53      934.68     13.33 o 
  -2   4   2      256.31      245.70      5.10 o 
  -1   4   2      311.39      325.60      5.09 o 
   0   4   2      769.00      833.21     10.45 o 
   1   4   2       17.58       15.45      1.12 o 
   2   4   2     1645.12     1729.81     19.83 o 
   3   4   2        6.80        9.13      1.08 o 
   4   4   2      300.13      316.32      6.55 o 
   5   4   2        2.89        5.05      1.06 o 
   6   4   2       62.33       65.36      6.88 o 
   7   4   2       12.98       22.60      4.85 o 
   8   4   2        1.78        0.00      4.01 o 
  -9   5   2        0.10        1.98      3.62 o 
  -8   5   2        4.40       10.58      3.90 o 
  -7   5   2        1.92        4.48      1.34 o 
  -6   5   2        0.01        0.00      1.00 o 
  -5   5   2       45.81       48.67      5.12 o 
  -4   5   2      104.82       92.87      2.90 o 
  -3   5   2      194.71      188.86      4.09 o 
  -2   5   2        5.56        4.34      0.85 o 
  -1   5   2      232.34      219.84      4.25 o 
   0   5   2        0.35        0.33      0.53 o 
   1   5   2        0.00        0.72      0.62 o 
   2   5   2      118.16      125.51      3.26 o 
   3   5   2       93.19       96.00      2.92 o 
   4   5   2     1579.08     1566.07     19.29 o 
   5   5   2       28.39       33.01      2.48 o 
   6   5   2       35.93       48.10      6.03 o 
   7   5   2       16.39       12.52      4.29 o 
  -7   6   2        3.60        3.77      1.83 o 
  -6   6   2       53.57       55.27      2.83 o 
  -5   6   2      608.63      615.69      9.76 o 
  -4   6   2      632.76      604.76      9.35 o 
  -3   6   2       17.28       18.38      1.55 o 
  -2   6   2       90.55       90.01      2.82 o 
  -1   6   2       31.30       31.46      1.82 o 
   0   6   2        6.13        8.47      1.05 o 
   1   6   2       25.50       25.78      1.73 o 
   2   6   2       12.08       13.06      1.38 o 
   3   6   2      408.86      369.97      6.80 o 
   4   6   2      116.23      108.20      3.48 o 
   5   6   2      254.25      239.16      6.41 o 
   6   6   2        0.25        0.83      2.37 o 
   7   6   2        0.47        1.64      4.13 o 
  -7   7   2        0.06        0.87      1.87 o 
  -6   7   2       49.68       58.76      6.66 o 
  -5   7   2       29.00       31.67      2.65 o 
  -4   7   2       60.47       59.01      3.37 o 
  -3   7   2       34.43       35.33      2.73 o 
  -2   7   2       36.01       34.20      2.62 o 
  -1   7   2        5.50        3.71      1.26 o 
   0   7   2       16.46       14.39      1.70 o 
   1   7   2      167.83      156.05      4.85 o 
   2   7   2       28.98       30.19      2.50 o 
   3   7   2       32.31       33.91      2.32 o 
   4   7   2        0.29        1.06      0.97 o 
   5   7   2        5.29        4.47      1.57 o 
  -6   8   2       16.19       15.40      5.97 o 
  -5   8   2       45.08       55.95      3.65 o 
  -4   8   2       14.77       15.96      2.22 o 
  -3   8   2        0.78        0.74      1.14 o 
  -2   8   2        5.66        5.46      1.36 o 
  -1   8   2      308.19      286.83      7.31 o 
   0   8   2       20.62       23.12      2.38 o 
   1   8   2       29.91       34.03      4.05 o 
   2   8   2       17.28       11.62      1.89 o 
   3   8   2       77.19       77.24      4.21 o 
   4   8   2        6.20        5.11      1.65 o 
   5   8   2       36.78       37.73      8.76 o 
  -6   9   2       40.85       41.58      3.58 o 
  -5   9   2        1.37        2.53      1.62 o 
  -4   9   2        0.76        0.00      1.28 o 
  -3   9   2      102.23       94.00      4.35 o 
  -2   9   2       22.16       22.04      2.69 o 
  -1   9   2       14.12       17.77      2.41 o 
   0   9   2       40.74       47.40      4.39 o 
   1   9   2       28.69       32.42      3.09 o 
   2   9   2        4.25        1.77      1.63 o 
   3   9   2        2.23        1.86      1.86 o 
   4   9   2        8.19        9.50      3.11 o 
  -5  10   2        0.70        1.09      1.54 o 
  -4  10   2       32.30       33.61      4.36 o 
  -3  10   2        7.50       11.08      2.39 o 
  -2  10   2       24.90       28.99      3.02 o 
  -1  10   2       27.32       31.16      3.11 o 
   0  10   2       12.64       17.02      2.59 o 
   1  10   2        0.03        0.73      1.72 o 
   2  10   2        0.04        1.74      2.03 o 
  -2 -10   3        9.79       15.42      2.22 o 
  -1 -10   3        5.21        6.38      1.60 o 
   0 -10   3       22.57       26.07      2.49 o 
   1 -10   3       11.15       10.54      1.75 o 
   2 -10   3       11.07       17.07      2.09 o 
   3 -10   3        0.47        1.92      1.40 o 
   4 -10   3        6.23        7.55      2.44 o 
  -4  -9   3       23.96       26.41      3.50 o 
  -3  -9   3       86.08       88.21      4.85 o 
  -2  -9   3       76.76       80.78      3.96 o 
  -1  -9   3       24.16       23.55      2.31 o 
   0  -9   3        0.71        0.45      1.04 o 
   1  -9   3       23.42       21.58      2.14 o 
   2  -9   3        6.93        6.06      1.42 o 
   3  -9   3        9.79       15.04      1.88 o 
   4  -9   3        0.91        0.82      1.71 o 
   5  -9   3        1.44        4.33      2.09 o 
   6  -9   3        7.33        8.84      2.85 o 
  -5  -8   3        8.40        9.67      2.29 o 
  -4  -8   3        0.19        1.19      1.43 o 
  -3  -8   3       46.84       44.50      3.47 o 
  -2  -8   3       28.94       30.70      2.47 o 
  -1  -8   3        3.73        3.14      1.07 o 
   0  -8   3       88.63       87.90      3.32 o 
   1  -8   3       34.73       38.86      2.50 o 
   2  -8   3       11.67       12.53      1.60 o 
   3  -8   3        7.32        5.19      1.24 o 
   4  -8   3       16.18       17.20      2.78 o 
   5  -8   3       32.53       37.49      4.27 o 
   6  -8   3        0.52        2.74      2.22 o 
   7  -8   3        2.87        5.30      2.60 o 
  -6  -7   3        3.07        3.33      1.97 o 
  -5  -7   3       10.35        8.62      1.93 o 
  -4  -7   3       45.30       46.82      3.37 o 
  -3  -7   3       44.29       43.68      2.63 o 
  -2  -7   3      154.01      149.45      4.28 o 
  -1  -7   3        2.91        4.10      1.06 o 
   0  -7   3       53.87       51.11      3.13 o 
   1  -7   3      445.69      433.99      7.65 o 
   2  -7   3       36.54       31.40      2.08 o 
   3  -7   3        3.63        5.11      1.18 o 
   4  -7   3        0.41        0.55      1.28 o 
   5  -7   3       54.24       44.02      4.30 o 
   6  -7   3        7.74        5.74      2.45 o 
   7  -7   3        1.27        5.31      2.51 o 
  -7  -6   3        7.15        8.63      2.32 o 
  -6  -6   3        4.64        7.06      1.65 o 
  -5  -6   3        1.86        2.50      1.18 o 
  -4  -6   3       34.28       29.99      4.33 o 
  -3  -6   3       92.90       93.78      3.20 o 
  -2  -6   3       23.54       27.92      2.00 o 
  -1  -6   3      570.16      543.54      8.59 o 
   0  -6   3      159.44      132.85      6.32 o 
   1  -6   3      166.54      181.69      4.88 o 
   2  -6   3       13.41       17.43      1.50 o 
   3  -6   3       25.95       25.94      1.75 o 
   4  -6   3       13.16       12.75      2.49 o 
   5  -6   3        0.00        0.57      1.93 o 
   6  -6   3       26.22       23.29      3.23 o 
   7  -6   3        0.56        1.86      1.89 o 
   8  -6   3        3.41        0.00      4.05 o 
  -8  -5   3        9.67       10.64      2.58 o 
  -7  -5   3        1.71        0.41      1.47 o 
  -6  -5   3       16.99       19.01      2.30 o 
  -5  -5   3        6.76        7.67      1.46 o 
  -4  -5   3       48.19       45.70      2.88 o 
  -3  -5   3      139.73      139.43      3.67 o 
  -2  -5   3      154.98      139.62      7.06 o 
  -1  -5   3        1.00        0.97      0.69 o 
   0  -5   3      526.90      495.14      7.54 o 
   1  -5   3      270.30      245.96      4.69 o 
   2  -5   3      392.90      391.07      6.98 o 
   3  -5   3       11.84       12.93      1.18 o 
   4  -5   3      109.80      118.04      5.29 o 
   5  -5   3       19.24       18.48      2.72 o 
   6  -5   3      182.49      171.67      7.09 o 
   7  -5   3       29.20       30.21      3.65 o 
   8  -5   3        2.58        1.68      2.83 o 
  -8  -4   3        0.24        1.00      1.71 o 
  -7  -4   3       32.78       36.86      3.06 o 
  -6  -4   3        3.55        3.13      1.18 o 
  -5  -4   3      105.22       98.08      3.74 o 
  -4  -4   3      268.14      251.02      5.96 o 
  -3  -4   3      800.11      809.53     10.93 o 
  -2  -4   3     1886.74     1862.80     21.43 o 
  -1  -4   3      558.93      534.73      7.69 o 
   0  -4   3      126.49      152.78      3.28 o 
   1  -4   3      171.31      151.67      3.53 o 
   2  -4   3      730.71      706.37      9.20 o 
   3  -4   3      426.64      430.90      6.31 o 
   4  -4   3       92.19       76.46      4.01 o 
   5  -4   3        1.90        2.00      1.10 o 
   6  -4   3      156.87      147.33      9.08 o 
   7  -4   3      247.42      227.82      8.44 o 
   8  -4   3        1.40        4.92      3.22 o 
   9  -4   3        2.15       10.60      3.76 o 
  -9  -3   3        0.03        0.81      2.81 o 
  -8  -3   3       27.37       16.71      7.94 o 
  -7  -3   3        6.12        9.57      1.66 o 
  -6  -3   3      222.73      194.52      5.55 o 
  -5  -3   3      352.40      334.86      7.23 o 
  -4  -3   3      225.71      187.83      6.31 o 
  -3  -3   3        3.58        2.94      0.68 o 
  -2  -3   3      727.62      736.64      9.51 o 
  -1  -3   3      475.81      486.34      7.12 o 
   0  -3   3      940.69     1087.67     12.81 o 
   1  -3   3     1166.34     1147.01     13.25 o 
   2  -3   3      708.34      718.76      8.88 o 
   3  -3   3      124.09      135.01      2.65 o 
   4  -3   3      853.81      820.34     16.89 o 
   5  -3   3      298.02      284.27      8.41 o 
   6  -3   3       15.42       17.76      2.50 o 
   7  -3   3       36.26       46.88      4.07 o 
   8  -3   3        1.11        0.79      2.77 o 
   9  -3   3        2.53        1.40      3.05 o 
  -9  -2   3        6.82       10.38      3.88 o 
  -8  -2   3        0.05        0.39      1.17 o 
  -7  -2   3      101.96       97.04      3.98 o 
  -6  -2   3       50.31       57.33      4.08 o 
  -5  -2   3        1.35        1.50      0.98 o 
  -4  -2   3      513.05      481.73      8.45 o 
  -3  -2   3      457.33      392.69      5.74 o 
  -2  -2   3      129.35      107.63      2.34 o 
  -1  -2   3      238.15      232.22      3.71 o 
   0  -2   3      178.43      192.43      3.15 o 
   1  -2   3       44.57       34.76      1.47 o 
   2  -2   3       16.48       14.40      1.07 o 
   3  -2   3        5.99        4.61      0.49 o 
   4  -2   3      193.75      215.87     13.39 o 
   5  -2   3        0.45        3.31      1.23 o 
   6  -2   3       48.80       50.13      3.79 o 
   7  -2   3       24.56       24.25      4.67 o 
   8  -2   3       58.28       67.64      8.01 o 
   9  -2   3        1.58        0.00      4.05 o 
  -9  -1   3       24.28       25.41      5.48 o 
  -8  -1   3       19.36       19.44      2.36 o 
  -7  -1   3       40.22       45.53      5.79 o 
  -6  -1   3       85.79       76.16      3.26 o 
  -5  -1   3      914.41      908.48     13.88 o 
  -4  -1   3      331.79      335.51      6.46 o 
  -3  -1   3       72.06       74.58      2.42 o 
  -2  -1   3        9.80        8.92      0.69 o 
  -1  -1   3      349.42      369.09      5.18 o 
   0  -1   3      219.46      249.89      5.19 o 
   1  -1   3      255.12      243.26      3.33 o 
   2  -1   3      170.20      155.76      4.61 o 
   3  -1   3      167.77      188.90      9.13 o 
   4  -1   3      628.30      619.91     13.25 o 
   5  -1   3      429.28      452.62     11.03 o 
   6  -1   3        9.86       11.12      2.26 o 
   7  -1   3        0.02        0.61      1.62 o 
   8  -1   3        6.28        5.74      3.26 o 
   9  -1   3       20.85       26.90      6.76 o 
  -9   0   3        4.22        7.26      3.46 o 
  -8   0   3       13.53       16.63      2.11 o 
  -7   0   3       62.67       62.69      3.36 o 
  -6   0   3       18.59       16.82      1.77 o 
  -5   0   3      344.79      350.58      7.95 o 
  -4   0   3      887.28      997.50     14.30 o 
  -3   0   3      196.84      163.77      3.78 o 
  -2   0   3      969.50     1085.51     12.34 o 
  -1   0   3      532.70      547.30      6.66 o 
   0   0   3     2496.17     2658.27     27.73 o 
   1   0   3     1090.07     1113.50     12.14 o 
   2   0   3      605.04      544.17     10.74 o 
   3   0   3       38.09       43.94      2.47 o 
   4   0   3      797.45      791.64      9.47 o 
   5   0   3       23.42       24.01      2.53 o 
   6   0   3        6.07        7.65      1.71 o 
   7   0   3        3.08        5.14      2.75 o 
   8   0   3        0.80        0.00      2.67 o 
   9   0   3        0.31        2.39      4.47 o 
  -9   1   3        6.16        6.70      3.80 o 
  -8   1   3       42.19       41.06      4.07 o 
  -7   1   3       10.07       11.64      1.65 o 
  -6   1   3        3.79        1.46      1.34 o 
  -5   1   3       25.72       31.20      2.07 o 
  -4   1   3        0.00        0.77      0.49 o 
  -3   1   3      709.23      838.29     10.17 o 
  -2   1   3     1382.74     1484.80     19.43 o 
  -1   1   3     2462.22     2645.38     27.81 o 
   0   1   3        2.95        2.82      0.42 o 
   1   1   3      472.54      534.89      6.47 o 
   2   1   3      447.99      452.44      5.79 o 
   3   1   3       28.50       29.10      1.29 o 
   4   1   3       71.59       74.10      1.99 o 
   5   1   3      124.70      125.71      6.73 o 
   6   1   3       79.02       87.65      4.61 o 
   7   1   3        3.15        3.20      2.29 o 
   8   1   3        5.06        1.86      2.89 o 
   9   1   3       10.94       12.80      5.66 o 
  -9   2   3        0.69        0.00      2.71 o 
  -8   2   3       40.23       43.39      3.06 o 
  -7   2   3       18.96       19.28      2.02 o 
  -5   2   3        0.57        0.47      0.78 o 
  -4   2   3      786.35      843.96     10.74 o 
  -3   2   3     2248.41     2534.73     27.51 o 
  -2   2   3     1075.81     1149.13     13.17 o 
  -1   2   3      146.61      166.84      3.48 o 
   0   2   3        2.69        0.63      0.30 o 
   1   2   3      357.50      330.02      7.73 o 
   2   2   3      608.10      699.91      8.67 o 
   3   2   3       23.62       25.23      1.29 o 
   4   2   3      522.99      543.02      8.43 o 
   5   2   3      151.11      154.59      5.81 o 
   6   2   3      239.43      229.78     11.31 o 
   7   2   3        0.58        0.00      2.06 o 
   8   2   3        0.85        1.44      3.14 o 
   9   2   3        4.51        9.65      5.79 o 
  -9   3   3       33.99       33.34      5.79 o 
  -8   3   3       22.92       25.65      2.59 o 
  -7   3   3       48.64       54.61      3.16 o 
  -5   3   3       25.01       31.52      1.80 o 
  -4   3   3        3.37        1.96      0.65 o 
  -3   3   3      277.32      260.01      4.46 o 
  -2   3   3      213.09      200.62      3.92 o 
  -1   3   3       79.67       79.06      2.44 o 
   0   3   3       50.42       55.59      1.51 o 
   1   3   3      345.30      344.44      7.41 o 
   2   3   3      285.68      281.98      4.64 o 
   3   3   3        5.96        5.65      0.85 o 
   4   3   3      472.50      482.07      7.29 o 
   5   3   3      135.62      131.55      5.47 o 
   6   3   3        8.54        9.99      3.05 o 
   7   3   3       31.39       33.66      5.54 o 
   8   3   3        6.69        5.12      4.33 o 
  -9   4   3       27.21       43.61      6.59 o 
  -8   4   3       14.31       14.56      2.15 o 
  -7   4   3      110.75      111.40      6.30 o 
  -6   4   3        6.04        1.35      2.55 o 
  -5   4   3      186.47      188.46      4.26 o 
  -4   4   3      663.20      668.39      9.45 o 
  -3   4   3       40.66       42.69      2.02 o 
  -2   4   3       37.69       51.51      1.74 o 
  -1   4   3      345.29      355.97      5.42 o 
   0   4   3      361.05      398.74      5.90 o 
   1   4   3      306.09      307.06      5.00 o 
   2   4   3      138.97      126.69      7.64 o 
   3   4   3      194.16      185.59      4.88 o 
   4   4   3      174.43      170.73      4.62 o 
   5   4   3      660.48      583.82     12.53 o 
   6   4   3        1.05        2.69      2.61 o 
   7   4   3       19.72       31.64      6.03 o 
   8   4   3        1.21        1.09      4.57 o 
  -7   5   3      127.62      126.73      6.26 o 
  -6   5   3      141.14      141.25      4.58 o 
  -5   5   3      602.75      586.98      9.17 o 
  -4   5   3      547.52      494.26      7.82 o 
  -3   5   3      285.76      273.66     11.63 o 
  -2   5   3      164.21      168.76      5.08 o 
  -1   5   3      199.40      203.95      4.03 o 
   0   5   3       42.97       46.91      1.90 o 
   1   5   3        0.03        0.73      0.60 o 
   2   5   3      179.42      162.25      4.27 o 
   3   5   3      117.22      111.55      3.19 o 
   4   5   3      327.07      307.87      5.93 o 
   5   5   3       23.95       27.18      2.05 o 
   6   5   3       41.31        3.40      2.33 o 
   7   5   3        5.51        5.87      4.13 o 
  -7   6   3       14.73        9.85      2.16 o 
  -6   6   3        3.08        5.79      1.38 o 
  -5   6   3       44.25       42.35      2.88 o 
  -4   6   3      245.36      238.52      7.95 o 
  -3   6   3        0.63        2.20      1.64 o 
  -2   6   3      102.73      100.14      3.64 o 
  -1   6   3      109.48      101.89      3.65 o 
   0   6   3       75.46       76.92      3.12 o 
   1   6   3       65.28       64.81      2.87 o 
   2   6   3        2.21        3.04      0.96 o 
   3   6   3        4.12        3.75      1.06 o 
   4   6   3        0.52        1.83      0.96 o 
   5   6   3       27.43       26.42      2.20 o 
   6   6   3       42.02       42.18      6.17 o 
  -7   7   3       17.78        1.28      1.42 o 
  -6   7   3        0.13        1.30      1.12 o 
  -5   7   3        0.33        0.42      1.64 o 
  -4   7   3      139.08      149.82      5.00 o 
  -3   7   3      569.50      564.02     14.94 o 
  -2   7   3      107.60      101.03      3.95 o 
  -1   7   3        2.80        3.37      1.11 o 
   0   7   3        0.01        1.77      0.91 o 
   1   7   3       62.20       55.17      3.21 o 
   2   7   3        2.53        2.88      1.04 o 
   3   7   3        2.47        1.63      1.37 o 
   4   7   3       33.81       27.74      3.66 o 
   5   7   3      178.31      145.70      6.29 o 
  -7   8   3        7.14       11.07      2.54 o 
  -6   8   3        3.21        4.07      1.57 o 
  -5   8   3       15.36       15.20      2.19 o 
  -4   8   3       30.99       36.23      3.08 o 
  -3   8   3      203.70      214.44      6.50 o 
  -2   8   3       79.90       93.22      4.09 o 
  -1   8   3      150.34      146.08      8.75 o 
   0   8   3        6.78        6.47      1.50 o 
   1   8   3        0.19        1.17      1.07 o 
   2   8   3       64.73       63.52      3.80 o 
   3   8   3       10.27        9.88      1.77 o 
   4   8   3        5.97        3.59      1.57 o 
   5   8   3        2.32        1.02      2.07 o 
  -6   9   3        0.17        1.14      1.55 o 
  -5   9   3        4.66        4.01      1.85 o 
  -4   9   3       11.98       14.40      2.28 o 
  -3   9   3       13.45       17.92      2.41 o 
  -2   9   3        1.11        3.04      1.49 o 
  -1   9   3        0.95        2.05      1.57 o 
   0   9   3       43.62       46.14      4.47 o 
   1   9   3       15.06       22.61      2.72 o 
   2   9   3        3.74        5.87      1.94 o 
   3   9   3        0.04        0.00      1.51 o 
  -5  10   3        0.26        0.84      1.61 o 
  -4  10   3        1.42        5.88      1.97 o 
  -3  10   3       14.98       22.44      2.84 o 
  -2  10   3       15.05       13.89      2.24 o 
  -1  10   3       42.56       50.61      3.93 o 
   0  10   3       28.81       32.19      4.56 o 
   1  10   3        3.66        1.26      1.88 o 
   2  10   3       38.56       51.52      4.41 o 
  -2 -10   4      141.15      138.06      6.88 o 
  -1 -10   4        0.56        2.21      1.43 o 
   0 -10   4       11.58       18.31      2.26 o 
   1 -10   4        6.02        5.62      1.55 o 
   2 -10   4        2.41        5.19      1.73 o 
   3 -10   4        8.54        3.72      3.82 o 
   4 -10   4       17.10       22.99      3.93 o 
  -4  -9   4        7.29        9.46      2.94 o 
  -3  -9   4        0.61        1.73      1.50 o 
  -2  -9   4        1.53        2.25      1.37 o 
  -1  -9   4        4.03        5.18      1.44 o 
   0  -9   4       72.14       73.22      3.63 o 
   1  -9   4       29.05       31.84      2.58 o 
   2  -9   4        0.66        2.14      1.37 o 
   3  -9   4       15.79       19.10      3.32 o 
   4  -9   4       14.70       13.05      2.93 o 
   5  -9   4        2.70        3.20      2.50 o 
  -5  -8   4       23.15       24.89      3.42 o 
  -4  -8   4        6.64        8.87      2.18 o 
  -3  -8   4        0.15        0.00      1.28 o 
  -2  -8   4       88.45       86.16      5.20 o 
  -1  -8   4      399.09      390.87      7.86 o 
   0  -8   4       91.55       93.20      3.51 o 
   1  -8   4        0.02        1.51      1.00 o 
   2  -8   4      109.14      100.80      3.53 o 
   3  -8   4        7.52        7.85      4.00 o 
   4  -8   4        4.09        4.06      1.97 o 
   5  -8   4        0.07        2.33      3.46 o 
   6  -8   4        4.35        3.92      2.22 o 
  -6  -7   4        9.51       11.67      2.66 o 
  -5  -7   4        0.46        0.00      1.30 o 
  -4  -7   4        6.86        6.90      1.67 o 
  -3  -7   4        5.74        6.74      1.52 o 
  -2  -7   4        0.03        0.75      0.84 o 
  -1  -7   4      194.96      194.26      4.90 o 
   0  -7   4      283.77      243.50      5.46 o 
   1  -7   4       29.72       29.36      2.36 o 
   2  -7   4        0.38        1.57      0.86 o 
   3  -7   4        3.87        3.52      0.96 o 
   4  -7   4        0.46        0.54      1.34 o 
   5  -7   4        5.10        5.01      2.01 o 
   6  -7   4       11.13       12.47      2.84 o 
   7  -7   4        5.69        8.75      2.80 o 
  -7  -6   4        3.60        4.87      2.27 o 
  -6  -6   4        1.40        0.08      1.37 o 
  -5  -6   4       16.79       15.46      2.14 o 
  -4  -6   4        0.40        0.58      0.96 o 
  -3  -6   4       19.60       22.88      1.95 o 
  -2  -6   4      375.29      357.43      6.75 o 
  -1  -6   4      295.63      294.23      5.87 o 
   0  -6   4       21.38       23.04      1.76 o 
   1  -6   4        0.83        0.93      0.74 o 
   2  -6   4       97.47       90.61      3.10 o 
   3  -6   4       44.13       39.57      2.11 o 
   4  -6   4       31.68       28.97      3.46 o 
   5  -6   4        1.47        1.60      1.56 o 
   6  -6   4      102.01       88.41      5.50 o 
   7  -6   4        7.55        5.94      2.31 o 
   8  -6   4       13.30       18.08      6.59 o 
  -8  -5   4        1.40        0.00      2.13 o 
  -7  -5   4       16.19       18.82      2.63 o 
  -6  -5   4       31.51       31.57      3.41 o 
  -5  -5   4       15.69       12.22      2.42 o 
  -4  -5   4      155.17      150.35      4.81 o 
  -3  -5   4       25.58       21.08      1.71 o 
  -2  -5   4      317.82      334.43      6.11 o 
  -1  -5   4       69.95       62.52      2.30 o 
   0  -5   4      266.44      252.87      5.56 o 
   1  -5   4       80.65       88.77      3.14 o 
   2  -5   4       43.54       50.64      1.99 o 
   3  -5   4        5.61        7.89      1.02 o 
   4  -5   4      157.17      148.02      6.23 o 
   5  -5   4        4.87        9.31      2.07 o 
   6  -5   4        0.32        0.00      1.30 o 
   7  -5   4       11.02        5.36      2.17 o 
  -8  -4   4        2.41        2.56      1.70 o 
  -7  -4   4       85.57       83.93      4.28 o 
  -6  -4   4        0.97        3.27      1.25 o 
  -5  -4   4       34.30       32.99      2.62 o 
  -4  -4   4       94.98       85.82      3.38 o 
  -3  -4   4        4.53        5.69      1.12 o 
  -2  -4   4       78.53       93.47      4.18 o 
  -1  -4   4        6.66        6.19      0.88 o 
   0  -4   4       60.76       60.91      2.03 o 
   1  -4   4       84.16       73.28      2.34 o 
   2  -4   4      287.96      291.54      4.84 o 
   3  -4   4      556.92      523.23     12.69 o 
   4  -4   4        0.99        2.43      1.25 o 
   5  -4   4       28.29       31.59      3.27 o 
   6  -4   4       77.00       71.54      4.67 o 
   7  -4   4        8.91        8.92      2.31 o 
   8  -4   4       20.72       27.25      5.64 o 
  -9  -3   4       35.21       39.46      3.73 o 
  -8  -3   4       23.10       24.13      3.30 o 
  -7  -3   4        0.20        1.12      1.11 o 
  -6  -3   4      274.25      238.75      6.41 o 
  -5  -3   4      191.38      187.80      5.78 o 
  -4  -3   4       12.36       13.75      1.54 o 
  -3  -3   4       25.24       24.59      1.64 o 
  -2  -3   4      361.09      325.84      5.31 o 
  -1  -3   4      437.37      447.61      6.50 o 
   0  -3   4      575.93      582.94     11.12 o 
   1  -3   4      277.68      287.30      4.52 o 
   2  -3   4      154.41      124.31      2.55 o 
   3  -3   4        0.45        0.61      0.64 o 
   4  -3   4      516.78      467.83     11.53 o 
   5  -3   4       14.60       11.81      2.03 o 
   6  -3   4        0.78        0.00      1.22 o 
   7  -3   4       80.88       73.99      4.99 o 
   8  -3   4       58.46       69.51      8.64 o 
   9  -3   4       11.69        9.87      4.83 o 
  -9  -2   4       12.78        5.34      4.13 o 
  -8  -2   4       54.80       53.35      3.65 o 
  -7  -2   4       63.30       54.93      3.41 o 
  -6  -2   4        7.50        9.45      2.32 o 
  -5  -2   4       18.66       17.74      1.78 o 
  -4  -2   4      888.30      871.98     13.41 o 
  -3  -2   4      342.18      371.41      7.42 o 
  -2  -2   4       65.49       64.42      1.88 o 
  -1  -2   4     2446.58     2704.13     29.05 o 
   0  -2   4      753.59      762.19      9.31 o 
   1  -2   4       82.16       88.60      1.98 o 
   2  -2   4      592.99      578.50      7.12 o 
   3  -2   4      231.74      231.95     11.85 o 
   4  -2   4        6.84        9.10      1.83 o 
   5  -2   4       21.45       21.27      2.62 o 
   6  -2   4       61.88       63.09      5.34 o 
   7  -2   4       15.98       12.17      2.45 o 
   8  -2   4       14.67       15.76      4.94 o 
   9  -2   4        1.71        0.00      4.61 o 
  -9  -1   4        8.16        6.87      1.85 o 
  -8  -1   4        1.15        0.88      1.14 o 
  -7  -1   4       13.55       15.61      2.24 o 
  -6  -1   4      266.62      247.40     10.17 o 
  -5  -1   4      194.75      193.95      9.17 o 
  -4  -1   4      341.46      352.51      9.99 o 
  -3  -1   4      862.24      872.38     10.76 o 
  -2  -1   4      757.38      739.84     11.55 o 
  -1  -1   4      278.06      263.67      4.09 o 
   0  -1   4     1271.55     1316.01     14.69 o 
   1  -1   4     2292.11     2525.54     26.69 o 
   2  -1   4      119.18       98.47      3.72 o 
   3  -1   4       55.85       70.58      3.40 o 
   4  -1   4        0.10        0.62      0.99 o 
   5  -1   4        5.54        7.57      2.31 o 
   6  -1   4       39.99       45.99      3.76 o 
   7  -1   4       12.74       18.04      4.29 o 
   8  -1   4       76.63       76.40      8.50 o 
   9  -1   4        7.69       17.60      6.47 o 
  -9   0   4        7.73        6.40      1.86 o 
  -8   0   4       50.77       62.59      6.98 o 
  -7   0   4       12.99       11.84      1.83 o 
  -6   0   4       43.94       52.63      4.98 o 
  -5   0   4       14.15       22.53      1.98 o 
  -4   0   4      369.39      372.38      7.02 o 
  -3   0   4      894.53     1010.66     17.70 o 
  -2   0   4      200.76      235.27      3.80 o 
  -1   0   4       56.89       43.04      1.33 o 
   0   0   4      873.05      860.83      9.97 o 
   1   0   4       74.50       56.94      1.41 o 
   2   0   4      451.48      490.93      5.98 o 
   3   0   4      463.07      442.20     10.12 o 
   4   0   4       33.76       33.08      2.80 o 
   5   0   4      164.55      162.69      6.05 o 
   6   0   4      277.81      251.39      8.48 o 
   7   0   4        7.54        8.98      3.24 o 
   8   0   4       14.07       15.62      4.94 o 
   9   0   4       31.46       38.41      8.23 o 
  -9   1   4        0.11        0.26      1.27 o 
  -8   1   4        2.80        1.36      1.13 o 
  -7   1   4        0.01        0.22      0.86 o 
  -6   1   4        3.01        4.77      1.11 o 
  -5   1   4       90.76       96.85      3.40 o 
  -4   1   4      651.79      694.83      9.15 o 
  -3   1   4     2189.95     2399.56     26.11 o 
  -2   1   4     2775.14     2993.99     31.81 o 
  -1   1   4     1855.76     1881.99     23.06 o 
   0   1   4        1.22        4.99      1.01 o 
   1   1   4      326.95      350.33      4.80 o 
   2   1   4        4.05        7.35      0.71 o 
   3   1   4       40.09       46.18      1.45 o 
   4   1   4       10.70       13.26      4.29 o 
   5   1   4       64.37       66.67      3.90 o 
   6   1   4       56.98       60.51      4.08 o 
   7   1   4       73.98       81.66      8.05 o 
   8   1   4        3.00        6.21      3.68 o 
  -9   2   4       21.86       34.00      5.97 o 
  -8   2   4       12.62        3.84      1.85 o 
  -7   2   4       13.88       16.83      2.80 o 
  -6   2   4      206.00      173.47      7.69 o 
  -5   2   4       25.55       24.58      1.94 o 
  -4   2   4      250.75      264.19      4.66 o 
  -3   2   4        8.90       19.07      1.18 o 
  -2   2   4      375.18      454.45      6.20 o 
  -1   2   4      161.27      134.08      4.54 o 
   0   2   4       45.30       30.97      1.05 o 
   1   2   4       55.69       63.75      1.74 o 
   2   2   4     1571.00     1725.28     19.26 o 
   3   2   4      301.62      299.33      4.79 o 
   4   2   4      487.28      485.23     11.66 o 
   5   2   4        1.74        2.24      1.47 o 
   6   2   4       21.41       20.44      2.80 o 
   7   2   4       46.10       44.12      6.17 o 
   8   2   4        0.19        2.20      3.36 o 
  -9   3   4       30.22       32.97      5.83 o 
  -8   3   4        1.21        1.91      1.30 o 
  -7   3   4        7.69        7.08      1.40 o 
  -6   3   4        0.01        0.00      0.81 o 
  -5   3   4       81.13       77.15      2.55 o 
  -4   3   4       18.41       28.73      2.03 o 
  -3   3   4      524.72      551.23      7.69 o 
  -2   3   4      581.10      647.25      9.41 o 
  -1   3   4      504.07      521.55      8.46 o 
   0   3   4      445.99      448.31      7.52 o 
   1   3   4        3.73       10.34      0.92 o 
   2   3   4      157.20      163.98      3.35 o 
   3   3   4       17.50       17.94      1.36 o 
   4   3   4        1.07        0.51      0.74 o 
   5   3   4       16.49       18.52      2.57 o 
   6   3   4       33.77       37.04      3.65 o 
   7   3   4       77.01       70.21      7.73 o 
   8   3   4        1.17        2.06      4.05 o 
  -8   4   4        3.59        3.18      1.60 o 
  -7   4   4       25.61       21.55      4.09 o 
  -6   4   4      160.18      173.97      5.08 o 
  -5   4   4       14.73       13.42      1.58 o 
  -4   4   4        5.33        5.54      0.92 o 
  -3   4   4        0.75        0.00      0.53 o 
  -2   4   4      804.18      874.42     11.02 o 
  -1   4   4       36.52       29.66      1.95 o 
   0   4   4       17.90       21.03      1.20 o 
   1   4   4      138.86      123.54      4.05 o 
   2   4   4      140.51      135.60      3.22 o 
   3   4   4      160.79      163.23      3.74 o 
   4   4   4      188.32      177.64      4.11 o 
   5   4   4       32.38       35.16      3.50 o 
   6   4   4       45.32       35.36      5.46 o 
   7   4   4        8.02       10.01      4.01 o 
  -8   5   4       17.56        2.02      2.17 o 
  -7   5   4        0.01        0.00      1.71 o 
  -6   5   4       49.13       54.93      4.77 o 
  -5   5   4       27.33       28.91      2.36 o 
  -4   5   4      112.32      111.58      3.87 o 
  -3   5   4      106.70      112.74      3.76 o 
  -2   5   4       36.31       38.32      2.40 o 
  -1   5   4        8.38       10.41      1.41 o 
   0   5   4        2.97        3.14      1.02 o 
   1   5   4       79.46       77.81      2.99 o 
   2   5   4       19.42        8.14      6.65 o 
   3   5   4        8.20        6.96      1.09 o 
   4   5   4       40.17       41.94      2.88 o 
   5   5   4       86.31       80.05      4.79 o 
   6   5   4       15.82       16.45      4.21 o 
   7   5   4       11.58       10.56      4.92 o 
  -8   6   4       18.23        0.00      1.64 o 
  -7   6   4       27.37       29.16      3.32 o 
  -6   6   4      187.02      178.58      6.70 o 
  -5   6   4      202.45      213.65      8.49 o 
  -4   6   4      116.19      114.39      8.60 o 
  -3   6   4      182.06      187.20      5.36 o 
  -2   6   4       19.82       17.36      1.82 o 
  -1   6   4       29.94       30.63      2.37 o 
   0   6   4       43.50       44.76      2.75 o 
   1   6   4       71.73       68.41      3.03 o 
   2   6   4      253.81      237.90      6.06 o 
   3   6   4       69.30       58.99      8.05 o 
   4   6   4        9.65       11.27      1.75 o 
   5   6   4        0.17        0.00      2.49 o 
  -8   7   4       13.09        0.00      2.00 o 
  -7   7   4        0.01        0.00      1.47 o 
  -6   7   4       96.15       96.28      5.12 o 
  -5   7   4       99.28       96.52      5.80 o 
  -4   7   4        0.02        3.64      2.33 o 
  -3   7   4      183.61      185.52      8.23 o 
  -2   7   4       46.78       51.09      3.28 o 
  -1   7   4        1.32        1.75      0.98 o 
   0   7   4      277.45      266.68     11.06 o 
   1   7   4        0.10        0.51      0.84 o 
   2   7   4        8.34        8.30      1.46 o 
   3   7   4        8.50        6.38      2.20 o 
   4   7   4       31.50       37.10      3.02 o 
  -6   8   4       20.44       28.98      3.40 o 
  -5   8   4       15.82       13.05      3.58 o 
  -4   8   4       89.28       80.98      4.35 o 
  -3   8   4        8.17        7.28      1.65 o 
  -2   8   4       28.56       34.58      2.99 o 
  -1   8   4       28.98       30.93      2.83 o 
   0   8   4       64.45       66.54      8.13 o 
   1   8   4       71.61       72.48      4.06 o 
   2   8   4       58.75       65.32      3.90 o 
   3   8   4        3.93        3.46      1.44 o 
   4   8   4       24.38       13.95      6.32 o 
  -6   9   4       12.05       14.29      5.84 o 
  -5   9   4        4.20        4.75      1.70 o 
  -4   9   4       27.78       29.19      3.26 o 
  -3   9   4        0.01        0.00      1.90 o 
  -2   9   4      350.09      347.85      9.02 o 
  -1   9   4      168.04      169.00      6.07 o 
   0   9   4      119.84      114.94      5.07 o 
   1   9   4        1.21        0.00      1.34 o 
   2   9   4        0.10        0.00      1.38 o 
   3   9   4        1.17        0.00      1.62 o 
  -4  10   4        0.11        1.68      2.43 o 
  -3  10   4        0.36        2.14      1.69 o 
  -2  10   4       11.64       10.26      2.12 o 
  -1  10   4       34.22       33.13      3.62 o 
   0  10   4       17.16       18.12      2.88 o 
   1  10   4       13.35       14.49      2.74 o 
  -1 -10   5        9.99       11.89      2.20 o 
   0 -10   5        9.21        7.89      1.78 o 
   1 -10   5        4.29        1.85      1.74 o 
   2 -10   5        5.10        0.00      4.42 o 
   3 -10   5        3.46        5.85      3.59 o 
  -3  -9   5        9.67       10.01      2.19 o 
  -2  -9   5       19.73       25.93      2.90 o 
  -1  -9   5      247.03      230.11      8.58 o 
   0  -9   5      172.56      160.66      5.02 o 
   1  -9   5       55.41       59.29      3.37 o 
   2  -9   5       37.42       41.12      3.45 o 
   3  -9   5        2.29        0.28      2.16 o 
   4  -9   5        0.61        0.12      1.92 o 
   5  -9   5        3.84        5.22      2.45 o 
  -5  -8   5        5.30        4.95      2.59 o 
  -4  -8   5        2.06        3.84      1.68 o 
  -3  -8   5       64.47       67.88      4.23 o 
  -2  -8   5        0.34        1.46      1.38 o 
  -1  -8   5       16.69       16.49      2.27 o 
   0  -8   5        3.04        4.28      1.24 o 
   1  -8   5        9.06       11.69      2.13 o 
   2  -8   5        0.89        1.26      0.99 o 
   3  -8   5        0.01        2.53      1.81 o 
   4  -8   5        3.77        3.36      2.18 o 
   5  -8   5        0.15        0.00      2.89 o 
   6  -8   5       35.92       32.05      5.26 o 
  -6  -7   5        1.77        2.57      2.36 o 
  -5  -7   5       20.56       22.50      2.83 o 
  -4  -7   5        0.04        0.45      1.24 o 
  -3  -7   5       13.16       17.40      2.23 o 
  -2  -7   5       18.24       19.53      2.24 o 
  -1  -7   5       30.97       34.88      2.72 o 
   0  -7   5      532.63      490.67      8.57 o 
   1  -7   5      342.57      315.81      6.38 o 
   2  -7   5        6.15        5.99      1.13 o 
   3  -7   5        2.76        2.52      1.63 o 
   4  -7   5       19.97       24.53      3.48 o 
   5  -7   5        7.36        7.03      2.18 o 
   6  -7   5        4.43        5.55      2.67 o 
   7  -7   5        3.73        5.18      2.64 o 
  -7  -6   5       17.86       19.83      3.26 o 
  -6  -6   5        5.61        6.67      2.32 o 
  -5  -6   5       13.59       11.02      1.86 o 
  -4  -6   5       92.54       87.59      3.98 o 
  -3  -6   5        7.53        6.55      1.41 o 
  -2  -6   5      384.37      361.30      6.88 o 
  -1  -6   5        0.03        0.25      1.10 o 
   0  -6   5      490.67      474.45      7.93 o 
   1  -6   5      502.50      477.19      7.90 o 
   2  -6   5        2.03        2.04      1.01 o 
   3  -6   5       56.40       57.25      8.03 o 
   4  -6   5       67.99       68.21      5.01 o 
   5  -6   5        7.21        6.63      2.23 o 
   6  -6   5       23.51       22.64      3.56 o 
   7  -6   5       25.80       32.35      4.40 o 
  -7  -5   5        7.90       10.42      2.21 o 
  -6  -5   5       27.90       21.99      2.54 o 
  -5  -5   5        0.01        1.98      1.09 o 
  -4  -5   5       98.43       89.03      3.73 o 
  -3  -5   5        1.52        2.27      1.15 o 
  -2  -5   5       96.42       91.59      2.95 o 
  -1  -5   5      115.30      109.67      3.33 o 
   0  -5   5       14.18       13.02      1.33 o 
   1  -5   5       49.18       45.72      2.14 o 
   2  -5   5        0.09        0.00      0.65 o 
   3  -5   5       10.91       11.27      4.03 o 
   4  -5   5      214.12      187.56      9.20 o 
   5  -5   5       20.38       13.67      4.56 o 
   6  -5   5        5.60        8.80      2.29 o 
   7  -5   5       27.12       22.20      3.67 o 
   8  -5   5       10.97        7.18      5.38 o 
  -8  -4   5       12.01       12.41      2.41 o 
  -7  -4   5        4.09        5.91      1.81 o 
  -6  -4   5        1.34        0.00      0.97 o 
  -5  -4   5       12.48        9.07      1.58 o 
  -4  -4   5      230.26      227.95      6.70 o 
  -3  -4   5        4.75        2.20      0.79 o 
  -2  -4   5      151.41      134.40      5.59 o 
  -1  -4   5      396.00      388.36      6.35 o 
   0  -4   5       43.88       44.63      1.85 o 
   1  -4   5      229.52      215.14      4.15 o 
   2  -4   5      550.39      477.90     23.85 o 
   3  -4   5        5.18        4.80      1.55 o 
   4  -4   5       65.39       60.12      4.05 o 
   5  -4   5      147.80      120.04      5.81 o 
   6  -4   5       11.25       16.05      2.80 o 
   7  -4   5        0.04        0.00      1.68 o 
   8  -4   5        3.58        5.14      4.21 o 
  -8  -3   5        4.63        3.47      1.76 o 
  -7  -3   5        7.74        8.65      1.75 o 
  -6  -3   5      134.50      120.27      4.46 o 
  -5  -3   5       68.49       74.23      4.52 o 
  -4  -3   5        0.39        1.12      0.75 o 
  -3  -3   5      833.60      802.56     10.79 o 
  -2  -3   5       49.01       32.16      1.70 o 
  -1  -3   5       78.92       97.74      2.59 o 
   0  -3   5       21.33       18.75      1.57 o 
   1  -3   5      228.61      238.16      4.13 o 
   2  -3   5      250.81      252.68      4.14 o 
   3  -3   5       12.12       10.64      1.94 o 
   4  -3   5      167.85      168.65      6.41 o 
   5  -3   5        4.97        4.20      1.57 o 
   6  -3   5       45.92       52.73      7.60 o 
   7  -3   5        1.66        1.48      2.35 o 
   8  -3   5        9.92       12.22      5.06 o 
  -9  -2   5        2.05        1.59      1.90 o 
  -8  -2   5       19.68       19.73      2.61 o 
  -7  -2   5        0.92        2.63      1.29 o 
  -6  -2   5      192.92      181.18      5.43 o 
  -5  -2   5      614.78      577.66     10.56 o 
  -4  -2   5      372.45      347.57      7.11 o 
  -3  -2   5        1.62        1.76      0.93 o 
  -2  -2   5        0.02        1.44      0.65 o 
  -1  -2   5     1043.50     1240.81     14.62 o 
   0  -2   5        0.70        0.49      0.53 o 
   1  -2   5      208.13      186.84      3.54 o 
   2  -2   5      143.57      149.53      2.69 o 
   3  -2   5      519.00      477.54     16.72 o 
   4  -2   5      262.00      252.55      7.85 o 
   5  -2   5      324.99      310.93     17.78 o 
   6  -2   5       64.56       64.50      4.66 o 
   7  -2   5        9.37       14.59      2.74 o 
   8  -2   5        0.85        0.83      3.48 o 
  -9  -1   5        2.62        1.65      1.75 o 
  -8  -1   5      217.92      208.27      6.43 o 
  -7  -1   5       11.10       10.48      2.22 o 
  -6  -1   5       38.72       39.31      2.79 o 
  -5  -1   5      190.84      181.25      4.98 o 
  -4  -1   5      724.38      687.29     11.24 o 
  -3  -1   5       39.47       31.37      1.73 o 
  -2  -1   5      862.24      924.16     11.38 o 
  -1  -1   5        3.26        8.77      2.20 o 
   0  -1   5      124.15      135.38      2.72 o 
   1  -1   5     1262.83     1392.10     15.60 o 
   2  -1   5       69.08       59.96      1.40 o 
   3  -1   5       43.34       42.58      3.07 o 
   4  -1   5        5.68        5.91      1.95 o 
   5  -1   5        0.68        0.08      1.03 o 
   6  -1   5        7.75       11.21      3.30 o 
   7  -1   5       22.40       31.12      5.58 o 
   8  -1   5        7.44        7.50      4.45 o 
  -9   0   5       26.07       25.74      2.96 o 
  -8   0   5        0.28        0.46      1.44 o 
  -7   0   5      203.58      193.36      5.77 o 
  -6   0   5       49.74       47.68      4.85 o 
  -5   0   5      536.14      540.57     15.37 o 
  -4   0   5      644.04      671.39     10.90 o 
  -3   0   5       60.86       72.89      2.36 o 
  -2   0   5      996.73     1191.08     13.98 o 
  -1   0   5      350.16      384.51      5.53 o 
   0   0   5     1331.43     1636.15     18.12 o 
   1   0   5     1198.53     1326.75     14.89 o 
   2   0   5      279.10      288.51      7.40 o 
   3   0   5       13.52       12.23      1.84 o 
   4   0   5      687.42      666.79     21.10 o 
   5   0   5       20.32       20.60      2.63 o 
   6   0   5      161.58      162.46      6.62 o 
   7   0   5        0.13        0.00      2.43 o 
   8   0   5        9.61       12.50      4.53 o 
  -9   1   5       31.23       37.01      3.35 o 
  -8   1   5        1.02        1.40      1.24 o 
  -7   1   5      200.54      197.91      5.79 o 
  -6   1   5       10.17        9.44      1.49 o 
  -5   1   5       11.58       13.23      1.59 o 
  -4   1   5        9.79       14.00      1.44 o 
  -3   1   5      146.31      137.68      2.99 o 
  -2   1   5        8.71        8.78      1.00 o 
  -1   1   5        5.83        7.47      0.82 o 
   0   1   5     2091.05     2158.08     23.38 o 
   1   1   5      685.42      658.19      8.23 o 
   2   1   5     1200.74     1265.78     14.40 o 
   3   1   5        7.74        6.55      1.49 o 
   4   1   5       30.83       34.08      8.22 o 
   5   1   5       37.54       35.85      3.37 o 
   6   1   5        9.97        7.03      4.27 o 
   7   1   5       48.27       46.91      6.66 o 
   8   1   5        3.73        3.96      4.03 o 
  -9   2   5        2.87        2.34      2.51 o 
  -8   2   5       86.02       81.77      4.14 o 
  -7   2   5        4.58        4.31      1.21 o 
  -6   2   5      155.10      158.60      8.96 o 
  -5   2   5       27.80       29.94      2.16 o 
  -4   2   5      937.92     1031.19     13.02 o 
  -3   2   5       29.26       30.92      1.48 o 
  -2   2   5     1902.31     2138.30     24.86 o 
  -1   2   5      551.39      518.36      8.33 o 
   0   2   5       13.74       10.32      0.81 o 
   1   2   5      261.65      255.40      4.19 o 
   2   2   5      964.73     1026.28     12.34 o 
   3   2   5        3.61        6.68      0.87 o 
   4   2   5        7.77        7.59      1.77 o 
   5   2   5       59.77       57.76      6.61 o 
   6   2   5       50.45       49.55      4.26 o 
   7   2   5        0.03        1.70      2.85 o 
   8   2   5       47.39       57.02      7.95 o 
  -9   3   5       24.79        2.14      1.90 o 
  -8   3   5       14.91       19.52      2.37 o 
  -7   3   5        1.16        1.91      1.17 o 
  -6   3   5       15.36       14.45      1.91 o 
  -5   3   5       33.14       30.48      2.20 o 
  -4   3   5      172.99      165.64      4.18 o 
  -3   3   5      145.48      145.11      3.18 o 
  -2   3   5      830.18      880.39     15.74 o 
  -1   3   5      277.40      280.29      5.72 o 
   0   3   5      777.32      825.98     12.30 o 
   1   3   5       38.82       29.39      1.44 o 
   2   3   5      148.35      129.63      3.06 o 
   3   3   5        6.69        8.18      1.01 o 
   4   3   5       55.27       52.18      3.59 o 
   5   3   5       20.06       22.92      3.30 o 
   6   3   5       22.53       19.22      3.00 o 
   7   3   5       21.46       23.99      5.40 o 
   8   3   5        0.03        5.91      5.08 o 
  -9   4   5        0.21        2.17      1.99 o 
  -8   4   5      147.99      147.09      6.58 o 
  -7   4   5        4.26        4.00      1.54 o 
  -6   4   5       30.63       25.46      3.90 o 
  -5   4   5        0.51        0.24      0.76 o 
  -4   4   5      204.04      188.26      5.05 o 
  -3   4   5        2.12        4.54      0.95 o 
  -2   4   5       16.24       12.11      1.47 o 
  -1   4   5        5.74        5.49      1.08 o 
   0   4   5      158.54      171.11      4.45 o 
   1   4   5        0.30        1.65      0.77 o 
   2   4   5      208.21      198.78      4.85 o 
   3   4   5       15.08       17.29      1.48 o 
   4   4   5        9.59       11.47      2.21 o 
   5   4   5       24.15       30.99      3.48 o 
   6   4   5       18.34       24.56      3.38 o 
   7   4   5        1.29        3.48      3.96 o 
  -9   5   5        6.60        1.56      2.31 o 
  -8   5   5       16.00       17.99      3.09 o 
  -7   5   5       20.82       21.91      4.80 o 
  -6   5   5        5.26        3.76      1.43 o 
  -5   5   5      114.67      105.11      3.98 o 
  -4   5   5       35.96       36.04      2.59 o 
  -3   5   5       19.41       14.71      2.88 o 
  -2   5   5        1.98        3.53      1.28 o 
  -1   5   5      105.67       96.37      6.49 o 
   0   5   5      418.06      419.46     16.32 o 
   1   5   5        8.31        6.81      1.38 o 
   2   5   5       86.08       85.53      3.24 o 
   3   5   5       43.83       47.31      2.72 o 
   4   5   5      133.36      124.51      8.52 o 
   5   5   5        5.60        5.02      2.83 o 
  -8   6   5       53.10       74.85      8.34 o 
  -7   6   5      101.88      106.85      7.03 o 
  -6   6   5       11.68       14.81      2.56 o 
  -5   6   5       23.59       26.82      2.52 o 
  -4   6   5       74.32       77.50      7.83 o 
  -3   6   5        1.25        2.00      0.87 o 
  -2   6   5        7.37        5.93      2.41 o 
  -1   6   5       82.73       89.43      3.61 o 
   0   6   5      110.94      101.71      3.83 o 
   1   6   5       63.50       63.13      5.03 o 
   3   6   5        8.91        9.96      1.60 o 
   4   6   5        6.89        8.80      3.28 o 
   5   6   5       36.07       45.37      6.47 o 
  -8   7   5        0.00        3.94      2.98 o 
  -7   7   5        8.60       12.96      2.80 o 
  -6   7   5      107.10      116.66      6.00 o 
  -5   7   5        5.02        5.13      1.84 o 
  -4   7   5       52.09       54.52      3.55 o 
  -3   7   5       24.16       25.33      2.52 o 
  -2   7   5      113.42      115.24      4.48 o 
  -1   7   5       13.96       17.04      2.06 o 
   0   7   5      121.97      112.36      4.30 o 
   1   7   5        0.77        1.18      1.02 o 
   2   7   5        0.49        1.49      1.08 o 
   3   7   5        8.34        5.87      1.53 o 
   4   7   5       10.28       15.52      4.33 o 
   5   7   5        4.28        5.16      3.34 o 
  -7   8   5        2.50        6.57      2.86 o 
  -6   8   5       16.85       20.04      3.23 o 
  -5   8   5       74.81       71.56      4.31 o 
  -4   8   5       24.15       22.08      2.65 o 
  -3   8   5       34.47       45.46      3.51 o 
  -2   8   5       47.22       50.99      3.70 o 
  -1   8   5       99.18       90.90      4.29 o 
   0   8   5      110.70      106.14      4.53 o 
   1   8   5       52.55       58.26      3.76 o 
   2   8   5       66.60       63.61      5.72 o 
   3   8   5        2.61        4.34      1.69 o 
   4   8   5        0.04        2.55      2.93 o 
  -5   9   5        7.06       10.10      2.05 o 
  -4   9   5       11.01       14.22      2.39 o 
  -3   9   5        4.92       10.36      2.73 o 
  -2   9   5        3.24        4.07      1.72 o 
  -1   9   5        0.06        0.43      1.38 o 
   0   9   5       16.65       17.34      2.55 o 
   1   9   5       34.97       35.75      6.32 o 
   2   9   5        1.14        0.55      1.66 o 
  -3  10   5       33.10       39.39      3.73 o 
  -2  10   5       14.84       17.33      3.24 o 
  -1  10   5       56.90       50.09      4.49 o 
   0  10   5       65.30       67.47      4.93 o 
   0 -10   6        1.30        0.00      1.54 o 
   1 -10   6        3.65        3.47      6.16 o 
  -3  -9   6        3.49        4.96      1.91 o 
  -2  -9   6        7.34       10.81      2.18 o 
  -1  -9   6        2.03        2.62      1.48 o 
   0  -9   6       13.16       14.81      2.08 o 
   1  -9   6        4.25        3.61      1.53 o 
   2  -9   6        7.90        7.61      3.09 o 
   3  -9   6        4.49        6.17      3.13 o 
   4  -9   6        5.68        7.12      4.10 o 
  -5  -8   6       10.50       12.50      3.27 o 
  -4  -8   6       69.20       80.12      4.86 o 
  -3  -8   6        0.45        0.22      1.36 o 
  -2  -8   6       80.90       89.43      4.47 o 
  -1  -8   6        1.54        2.10      1.10 o 
   0  -8   6       66.35       66.79      3.38 o 
   1  -8   6       66.48       63.68      3.25 o 
   2  -8   6       39.97       40.34      4.59 o 
   3  -8   6        0.20        0.06      3.27 o 
   4  -8   6        1.30        0.31      1.94 o 
   5  -8   6        4.09        3.74      2.30 o 
  -6  -7   6       37.58       39.36      4.19 o 
  -5  -7   6       10.13       12.28      2.37 o 
  -4  -7   6       77.53       90.93      4.69 o 
  -3  -7   6       20.06       19.50      3.14 o 
  -2  -7   6        0.37        0.27      0.99 o 
  -1  -7   6       42.05       36.75      4.04 o 
   0  -7   6      116.62      118.27      3.79 o 
   1  -7   6      446.42      420.39      7.72 o 
   2  -7   6       33.12       35.31      3.96 o 
   3  -7   6       59.31       67.59      5.78 o 
   4  -7   6       19.89       24.41      3.70 o 
   5  -7   6        1.52        2.29      2.04 o 
   6  -7   6        9.79       17.40      3.39 o 
  -7  -6   6        2.58        5.35      2.31 o 
  -6  -6   6        1.09        1.23      1.58 o 
  -5  -6   6        1.23        2.05      1.41 o 
  -4  -6   6       25.97       27.75      2.77 o 
  -3  -6   6       80.63       79.97      3.84 o 
  -2  -6   6        2.34        2.33      1.20 o 
  -1  -6   6      100.99      102.61      3.33 o 
   0  -6   6        5.85        7.31      1.20 o 
   1  -6   6      107.74      103.35      3.26 o 
   2  -6   6      105.87      105.95      6.59 o 
   3  -6   6       72.87       60.36      6.78 o 
   4  -6   6        0.13        0.72      1.54 o 
   5  -6   6        0.57        0.18      1.59 o 
   6  -6   6        1.22        1.09      2.57 o 
   7  -6   6        0.53        1.44      2.35 o 
  -7  -5   6       52.37       56.53      4.26 o 
  -6  -5   6      173.89      158.55      5.84 o 
  -5  -5   6        0.30        2.02      1.29 o 
  -4  -5   6       38.85       40.62      3.08 o 
  -3  -5   6       61.93       64.06      8.60 o 
  -2  -5   6      155.79      130.38      4.26 o 
  -1  -5   6       27.80       29.27      2.71 o 
   0  -5   6       30.42       32.55      1.97 o 
   1  -5   6      399.57      392.70      6.66 o 
   2  -5   6     1206.89     1197.87     24.29 o 
   3  -5   6      101.78       86.90      4.93 o 
   4  -5   6       36.15       39.05      4.07 o 
   5  -5   6       74.35       60.31      5.01 o 
   6  -5   6        0.73        1.25      1.75 o 
   7  -5   6        8.17       14.61      3.05 o 
  -8  -4   6       21.68       23.30      3.60 o 
  -7  -4   6      153.07      154.61      5.86 o 
  -6  -4   6       63.90       69.48      4.04 o 
  -5  -4   6       56.85       52.87      3.38 o 
  -4  -4   6       62.87       58.32      3.29 o 
  -3  -4   6        2.58        4.63      1.12 o 
  -2  -4   6        1.36        2.09      0.80 o 
  -1  -4   6      481.73      439.04      7.13 o 
   0  -4   6       98.21       95.85      2.80 o 
   1  -4   6        3.61        5.31      0.90 o 
   2  -4   6      124.68      129.96      5.50 o 
   3  -4   6      128.66      130.49      5.74 o 
   4  -4   6       40.74       42.87      3.99 o 
   5  -4   6       28.98       36.47      3.90 o 
   6  -4   6        5.32        3.27      1.88 o 
   7  -4   6        0.62        1.12      1.83 o 
   8  -4   6        5.40        0.77      5.06 o 
  -8  -3   6        9.29        8.16      2.02 o 
  -7  -3   6       11.99       10.88      3.56 o 
  -6  -3   6       39.22       45.56      3.28 o 
  -5  -3   6       51.55       52.62      3.22 o 
  -4  -3   6       95.41       88.55      5.65 o 
  -3  -3   6      321.91      298.31      5.48 o 
  -2  -3   6        8.65        7.24      0.99 o 
  -1  -3   6       58.99       59.81      2.13 o 
   0  -3   6       35.89       29.93      1.62 o 
   1  -3   6        0.16        0.00      0.53 o 
   2  -3   6       23.99       19.86      2.47 o 
   3  -3   6      345.95      333.89      9.60 o 
   4  -3   6       29.11       32.25      3.41 o 
   5  -3   6       57.44       60.03      4.51 o 
   6  -3   6       69.44       65.68      5.07 o 
   7  -3   6       10.19       11.36      3.45 o 
   8  -3   6        0.38        2.39      4.61 o 
  -9  -2   6        2.03        4.07      2.16 o 
  -8  -2   6        1.66        3.12      1.68 o 
  -7  -2   6      228.06      223.19      6.67 o 
  -6  -2   6       60.14       56.64      3.40 o 
  -5  -2   6      522.65      477.64      9.43 o 
  -4  -2   6       29.02       19.84      1.89 o 
  -3  -2   6      168.61      165.40      3.71 o 
  -2  -2   6      111.99      124.63      3.08 o 
  -1  -2   6      137.23      132.71      3.43 o 
   0  -2   6      188.67      233.11      4.24 o 
   1  -2   6        2.27        6.09      0.77 o 
   2  -2   6      102.63       89.73     11.58 o 
   3  -2   6      826.52      767.37     16.50 o 
   4  -2   6      480.62      470.27     12.11 o 
   5  -2   6        7.59        7.49      1.91 o 
   6  -2   6        2.17        3.66      2.11 o 
   7  -2   6       15.03       19.12      3.17 o 
   8  -2   6        0.05        0.10      3.68 o 
  -9  -1   6        3.16        6.56      2.21 o 
  -8  -1   6       16.92       16.20      2.33 o 
  -7  -1   6      141.78      140.30      5.04 o 
  -6  -1   6      129.61      123.47      4.46 o 
  -5  -1   6      100.06      100.38      4.42 o 
  -4  -1   6      295.47      266.74      6.63 o 
  -3  -1   6      119.01      120.59      2.99 o 
  -2  -1   6       58.18       59.87      2.17 o 
  -1  -1   6       30.34       37.56      1.57 o 
   0  -1   6        3.24        1.54      0.50 o 
   1  -1   6       27.63       39.69      1.58 o 
   2  -1   6      288.01      289.17      4.28 o 
   3  -1   6        0.48        0.00      1.02 o 
   4  -1   6        5.12        7.75      1.74 o 
   5  -1   6       79.00       88.69      7.07 o 
   6  -1   6       18.83       22.71      4.67 o 
   7  -1   6       29.26       24.62      3.46 o 
   8  -1   6        2.82        0.00      3.72 o 
  -9   0   6       39.02       38.31      3.52 o 
  -8   0   6        0.63        3.10      1.53 o 
  -7   0   6       41.70       40.41      4.18 o 
  -6   0   6      603.44      601.20     13.12 o 
  -5   0   6      201.25      186.21      5.15 o 
  -4   0   6        2.15        4.03      0.99 o 
  -3   0   6      819.83      828.40     10.81 o 
  -2   0   6      252.42      225.61      4.15 o 
  -1   0   6        0.99        1.39      0.67 o 
   0   0   6      519.13      542.89      7.32 o 
   1   0   6      296.00      281.11      4.43 o 
   2   0   6      808.99      838.74     10.11 o 
   3   0   6      155.35      148.63     11.41 o 
   4   0   6       88.12       85.10      4.38 o 
   5   0   6        4.55        5.66      2.66 o 
   6   0   6        5.76        5.07      1.89 o 
   7   0   6        2.76        2.44      2.08 o 
   8   0   6       12.63       15.78      5.79 o 
  -9   1   6       57.51       62.17      4.25 o 
  -8   1   6        5.09        5.73      1.55 o 
  -7   1   6      211.53      177.00      5.60 o 
  -6   1   6       26.92       26.01      2.30 o 
  -5   1   6      209.83      190.74      6.17 o 
  -4   1   6        0.03        0.00      0.63 o 
  -3   1   6      528.88      569.27      8.07 o 
  -2   1   6        0.17        2.55      0.79 o 
  -1   1   6      287.41      283.42      5.14 o 
   0   1   6      333.24      292.46      4.64 o 
   1   1   6       97.65      122.14      3.65 o 
   2   1   6      494.63      536.66      7.21 o 
   3   1   6      283.51      292.26      8.25 o 
   4   1   6        1.85        0.44      1.18 o 
   5   1   6       39.70       41.45      5.38 o 
   6   1   6       47.45       50.05      4.31 o 
   7   1   6        2.99        5.44      3.64 o 
   8   1   6        0.29        4.01      4.25 o 
  -9   2   6        0.07        1.09      2.03 o 
  -8   2   6       18.05       25.02      2.72 o 
  -7   2   6       79.19       76.16      3.86 o 
  -6   2   6        0.86        1.08      0.96 o 
  -5   2   6      113.50      122.83      4.66 o 
  -4   2   6      124.11      123.50      3.75 o 
  -3   2   6      381.71      405.39      6.30 o 
  -2   2   6      927.61      929.08     11.56 o 
  -1   2   6       92.85       84.29      2.27 o 
   0   2   6       78.19       74.71      2.01 o 
   1   2   6       79.81       74.48      2.15 o 
   2   2   6        7.78        7.05      1.17 o 
   3   2   6       40.68       38.29      3.08 o 
   4   2   6      132.65      129.06      5.52 o 
   5   2   6        9.74       10.11      2.67 o 
   6   2   6        7.60       10.93      3.50 o 
   7   2   6       13.65       16.71      4.47 o 
   8   2   6        9.10       12.93      5.64 o 
  -9   3   6        1.38        2.15      2.39 o 
  -8   3   6        0.18        0.88      1.53 o 
  -7   3   6       71.99       72.85      4.96 o 
  -6   3   6       74.92       69.37      6.84 o 
  -5   3   6      351.57      359.07      9.72 o 
  -4   3   6      273.58      256.90      5.99 o 
  -3   3   6       92.98       92.78      3.26 o 
  -2   3   6       86.58       98.77      4.03 o 
  -1   3   6      113.85      108.65      3.40 o 
   0   3   6       99.47       90.60      3.02 o 
   1   3   6      204.31      203.88      8.67 o 
   2   3   6       56.62       68.14      2.58 o 
   3   3   6      720.48      710.54     15.22 o 
   4   3   6      187.97      168.73      8.78 o 
   5   3   6       25.46       26.78      3.22 o 
   6   3   6        5.01        5.64      2.25 o 
   7   3   6        1.81        2.18      3.60 o 
  -9   4   6       36.80       50.74      5.20 o 
  -8   4   6       10.54       18.29      3.11 o 
  -7   4   6        3.30        3.41      1.72 o 
  -6   4   6        0.97        2.62      3.19 o 
  -5   4   6       19.62       21.91      6.98 o 
  -4   4   6        0.18        0.10      0.80 o 
  -3   4   6       44.50       47.48      3.59 o 
  -2   4   6      106.85      122.99      5.17 o 
  -1   4   6      525.06      494.39     21.13 o 
   0   4   6      384.90      369.19      7.38 o 
   1   4   6      350.83      337.65      6.95 o 
   2   4   6      265.84      256.48      5.79 o 
   3   4   6        0.53        0.75      1.60 o 
   4   4   6       17.96       17.54      3.78 o 
   5   4   6       14.82       23.61      4.81 o 
   6   4   6        2.17        4.43      3.26 o 
  -8   5   6        3.31        5.33      4.42 o 
  -7   5   6      101.29      108.32      7.76 o 
  -6   5   6      185.32      172.69     17.82 o 
  -5   5   6       19.86       19.74      5.20 o 
  -4   5   6       63.72       73.53      6.07 o 
  -3   5   6      226.38      201.27      6.64 o 
  -2   5   6        2.70        2.02      0.95 o 
  -1   5   6       44.63       46.98      2.80 o 
   0   5   6        0.02        1.64      0.81 o 
   1   5   6       22.38       20.81      1.99 o 
   2   5   6        1.19        1.18      0.89 o 
   3   5   6      237.36      225.08      5.75 o 
   4   5   6       25.31       22.31      4.49 o 
   5   5   6        1.58        3.58      2.73 o 
  -8   6   6       31.67       31.04      4.27 o 
  -7   6   6        0.02        0.00      1.48 o 
  -6   6   6        0.00        0.22      1.46 o 
  -5   6   6      107.98      100.74      6.42 o 
  -4   6   6       29.58       26.86      2.80 o 
  -3   6   6        3.57        1.50      1.11 o 
  -2   6   6      139.39      127.04      4.52 o 
  -1   6   6        0.17        0.88      0.85 o 
   0   6   6      115.16      104.75      4.01 o 
   1   6   6      400.61      372.32      8.15 o 
   2   6   6      192.33      181.19      5.40 o 
   3   6   6        4.18        2.59      1.23 o 
   4   6   6        0.32        3.20      2.47 o 
   5   6   6       14.85       21.79      5.06 o 
  -7   7   6       73.23       79.42      5.90 o 
  -6   7   6       25.96       35.53      4.10 o 
  -5   7   6       24.98       25.37      4.32 o 
  -4   7   6       46.63       46.35      3.39 o 
  -3   7   6       10.03       14.85      3.90 o 
  -2   7   6       72.00       74.51      3.86 o 
  -1   7   6        1.10        1.60      1.07 o 
   0   7   6       10.09        7.40      1.60 o 
   1   7   6      196.16      187.74      5.81 o 
   2   7   6       11.27        5.96      4.16 o 
   3   7   6       68.72       67.22      3.99 o 
   4   7   6        0.34        3.38      2.79 o 
   5   7   6        0.88        0.00      2.43 o 
  -6   8   6        9.75       13.40      3.29 o 
  -5   8   6       51.08        0.00      2.18 o 
  -4   8   6        2.33        4.26      1.59 o 
  -3   8   6        5.93        5.71      1.92 o 
  -2   8   6        1.45        0.61      1.18 o 
  -1   8   6       99.53       99.85      4.53 o 
   0   8   6        4.55       10.10      1.89 o 
   1   8   6       12.39       11.80      2.01 o 
   2   8   6        5.40        4.59      1.65 o 
   3   8   6        0.23        0.00      1.45 o 
  -5   9   6        1.03        0.00      1.50 o 
  -4   9   6        1.55        3.90      1.67 o 
  -3   9   6       36.26       36.08      3.74 o 
  -2   9   6       26.91       33.05      3.54 o 
  -1   9   6        3.63        4.09      1.89 o 
   0   9   6       37.60       48.00      3.90 o 
   1   9   6       34.99       37.77      3.61 o 
   2   9   6       39.88       37.97      3.97 o 
  -2  -9   7        0.02        1.38      1.72 o 
  -1  -9   7        0.00        0.03      1.45 o 
   0  -9   7        0.69        2.09      1.61 o 
   1  -9   7        0.22        1.21      2.56 o 
   2  -9   7        2.13        1.85      3.19 o 
   3  -9   7       75.20       96.98      7.72 o 
  -4  -8   7       14.59       15.93      2.56 o 
  -3  -8   7        0.30        0.75      1.93 o 
  -2  -8   7        8.16        7.88      2.20 o 
  -1  -8   7       36.01       39.53      4.55 o 
   0  -8   7       20.52       20.85      2.17 o 
   1  -8   7       83.00       93.87      6.44 o 
   2  -8   7        0.03        4.63      2.49 o 
   3  -8   7        9.48       18.42      7.32 o 
   4  -8   7       20.24       22.75      3.97 o 
   5  -8   7        1.99        3.54      2.35 o 
  -5  -7   7       12.28       12.03      2.30 o 
  -4  -7   7        2.66        6.45      1.80 o 
  -3  -7   7       78.08       83.82      4.35 o 
  -2  -7   7       48.50       44.44      3.36 o 
  -1  -7   7        7.42        5.87      1.35 o 
   0  -7   7        0.37        0.00      0.98 o 
   1  -7   7       67.40       71.63      5.36 o 
   2  -7   7       41.86       39.89      4.40 o 
   3  -7   7        8.97        5.92      2.46 o 
   4  -7   7       13.07       16.85      6.04 o 
   5  -7   7        2.66        3.22      2.30 o 
   6  -7   7        0.62        0.64      2.14 o 
  -6  -6   7       28.19       31.86      3.52 o 
  -5  -6   7       43.42       46.48      3.71 o 
  -4  -6   7       27.72       32.89      3.06 o 
  -3  -6   7        1.64        2.54      2.03 o 
  -2  -6   7        0.64        1.66      1.05 o 
  -1  -6   7      433.58      410.19      7.60 o 
   0  -6   7       18.73       20.80      1.85 o 
   1  -6   7        1.02        1.34      0.95 o 
   2  -6   7      159.27      156.21     10.59 o 
   3  -6   7       91.68       85.30      8.51 o 
   4  -6   7        0.82        1.62      3.24 o 
   5  -6   7       99.28       94.94     14.12 o 
   6  -6   7        1.01        1.10      1.81 o 
  -7  -5   7       83.36       76.81      5.05 o 
  -6  -5   7       97.56       99.03      4.98 o 
  -5  -5   7       70.01       58.20      6.62 o 
  -4  -5   7       32.96       30.81      2.82 o 
  -3  -5   7      718.43      702.76     12.70 o 
  -2  -5   7       73.52       64.92      2.74 o 
  -1  -5   7      268.99      247.06      5.28 o 
   0  -5   7      166.67      155.27      7.77 o 
   1  -5   7       58.39       59.23      2.53 o 
   2  -5   7      134.66      140.41      6.32 o 
   3  -5   7        4.67        3.98      1.62 o 
   4  -5   7       25.61       27.85      3.67 o 
   5  -5   7       12.98       13.42      2.84 o 
   6  -5   7       26.40       24.20      9.85 o 
   7  -5   7        2.13       10.51      2.59 o 
  -7  -4   7       27.70       36.41      3.52 o 
  -6  -4   7        0.73        1.25      1.40 o 
  -5  -4   7      342.57      326.27      8.15 o 
  -4  -4   7       15.43       17.61      2.04 o 
  -3  -4   7       24.56       22.93      2.17 o 
  -2  -4   7      163.98      156.57      3.96 o 
  -1  -4   7        0.03        0.23      0.74 o 
   0  -4   7        1.42        2.40      0.82 o 
   1  -4   7        8.03       11.98      1.27 o 
   2  -4   7      109.03      106.46      5.28 o 
   3  -4   7      891.12      825.06     18.63 o 
   4  -4   7      463.25      436.24     12.63 o 
   5  -4   7       62.23       65.07      6.72 o 
   6  -4   7        6.71        9.18      4.01 o 
   7  -4   7        0.39        5.03      2.13 o 
  -8  -3   7       21.60       32.50      6.23 o 
  -7  -3   7        4.06        3.47      1.67 o 
  -6  -3   7      235.72      223.72      6.65 o 
  -5  -3   7      730.06      705.10     12.90 o 
  -4  -3   7      400.33      383.85      8.28 o 
  -3  -3   7       72.43       73.12      3.11 o 
  -2  -3   7       71.29       67.68      2.46 o 
  -1  -3   7        0.89        1.71      0.75 o 
   0  -3   7       34.92       31.36      1.78 o 
   1  -3   7      283.63      296.19      8.08 o 
   2  -3   7        0.21        0.91      1.13 o 
   3  -3   7      518.02      490.00     16.47 o 
   4  -3   7      410.98      350.02     10.63 o 
   5  -3   7       59.64       60.64      6.33 o 
   6  -3   7        0.21        0.44      1.56 o 
   7  -3   7        1.03        2.06      1.94 o 
  -8  -2   7        7.68        9.71      2.18 o 
  -7  -2   7       57.12       55.81      5.45 o 
  -6  -2   7       21.61       20.90      2.28 o 
  -5  -2   7       92.89       91.21      4.78 o 
  -4  -2   7        7.77        9.97      1.84 o 
  -3  -2   7       71.31       57.43      2.29 o 
  -2  -2   7      117.96      128.32      3.86 o 
  -1  -2   7       32.96       32.69      1.78 o 
   0  -2   7      166.67      186.96      3.87 o 
   1  -2   7       66.93       63.36      2.09 o 
   2  -2   7      280.94      279.00      8.35 o 
   3  -2   7       55.39       54.01      3.94 o 
   4  -2   7      141.44      140.40      6.15 o 
   5  -2   7       97.48       98.59      5.33 o 
   6  -2   7       21.04       21.09      3.22 o 
   7  -2   7        1.03        0.68      2.06 o 
   8  -2   7        0.01        1.94      5.58 o 
  -9  -1   7       27.95       31.50      3.66 o 
  -8  -1   7       22.69       22.49      2.93 o 
  -7  -1   7        0.18        1.68      1.25 o 
  -6  -1   7      107.93      105.10      4.22 o 
  -5  -1   7      243.33      225.09      6.02 o 
  -4  -1   7      167.48      157.21      4.68 o 
  -3  -1   7       21.33       27.23      1.69 o 
  -2  -1   7      232.32      225.67      4.46 o 
  -1  -1   7       41.50       48.40      2.28 o 
   0  -1   7      200.85      202.49      3.96 o 
   1  -1   7       18.16       12.85      1.06 o 
   2  -1   7       74.80       76.29      6.59 o 
   3  -1   7       53.06       48.90      7.30 o 
   4  -1   7      192.63      184.39     10.99 o 
   5  -1   7      373.59      361.49     18.93 o 
   6  -1   7        8.19        8.03      2.18 o 
   7  -1   7        0.76        3.00      2.04 o 
   8  -1   7       16.57       17.28      6.55 o 
  -9   0   7        8.72        9.12      2.41 o 
  -8   0   7       97.09       99.25      4.84 o 
  -7   0   7        5.80        8.03      1.62 o 
  -6   0   7        0.59        0.56      1.00 o 
  -5   0   7      143.00      109.38      3.99 o 
  -4   0   7      359.61      354.91      7.43 o 
  -3   0   7      141.68      143.94      5.14 o 
  -2   0   7        6.05        5.77      1.49 o 
  -1   0   7       18.74       14.93      1.17 o 
   0   0   7       76.81       72.86      2.17 o 
   1   0   7      199.68      168.70      3.38 o 
   2   0   7       14.49       14.84      2.10 o 
   3   0   7       23.00       25.11      2.79 o 
   4   0   7        0.77        1.50      2.38 o 
   5   0   7       57.00       28.36      4.61 o 
   6   0   7        3.77        5.54      2.08 o 
   7   0   7        0.24        3.77      2.21 o 
   8   0   7        2.40        3.24      5.50 o 
  -9   1   7        1.56        1.69      2.75 o 
  -8   1   7        0.12        0.00      1.35 o 
  -7   1   7        0.37        0.48      1.73 o 
  -6   1   7       48.04       51.25      3.19 o 
  -5   1   7      217.84      233.55      5.99 o 
  -4   1   7       48.74       56.69      2.75 o 
  -3   1   7        6.47        8.40      1.02 o 
  -2   1   7      196.72      193.57      3.87 o 
  -1   1   7      216.77      197.57      4.28 o 
   0   1   7       70.06       61.39      1.99 o 
   1   1   7      188.84      193.57      3.73 o 
   2   1   7        5.87       12.06      5.92 o 
   3   1   7      311.83      330.84     14.00 o 
   4   1   7       11.33       12.97      2.23 o 
   5   1   7       86.89       84.76      4.90 o 
   6   1   7        7.85        3.67      5.42 o 
   7   1   7        1.39        2.22      2.84 o 
  -9   2   7       39.28       52.84      5.34 o 
  -8   2   7       74.40       65.50      5.28 o 
  -7   2   7       46.19       43.81      4.18 o 
  -6   2   7       25.67       28.47      4.67 o 
  -5   2   7      322.63      287.94      8.62 o 
  -4   2   7       10.93       10.03      1.84 o 
  -3   2   7      147.79      135.59      4.07 o 
  -2   2   7        2.40        3.06      0.95 o 
  -1   2   7     1061.66     1047.30     15.25 o 
   0   2   7       93.87       83.50      2.99 o 
   1   2   7     1151.51     1211.27     16.95 o 
   2   2   7        0.06        0.00      1.02 o 
   3   2   7        8.85       12.02      2.09 o 
   4   2   7       22.48       29.49      3.20 o 
   5   2   7       17.69       20.56      3.05 o 
   6   2   7        5.51        8.45      2.50 o 
   7   2   7        2.46        2.47      3.52 o 
  -9   3   7       16.37       22.54      4.20 o 
  -8   3   7       23.15       32.68      4.05 o 
  -7   3   7      107.39       94.74      5.79 o 
  -6   3   7      133.69      102.39      5.23 o 
  -5   3   7       32.84       47.69      7.80 o 
  -4   3   7        8.46       15.20      1.79 o 
  -3   3   7        0.14        0.57      0.75 o 
  -2   3   7      176.29      158.23      5.39 o 
  -1   3   7      573.65      532.55     15.13 o 
   0   3   7       75.36       75.09      2.91 o 
   1   3   7        8.80        7.71      2.31 o 
   2   3   7       32.77       29.56      2.38 o 
   3   3   7        4.13        3.24      1.86 o 
   4   3   7        7.70        5.46      2.71 o 
   5   3   7       16.68       15.47      4.05 o 
   6   3   7        0.00        3.46      3.05 o 
  -8   4   7       10.59       12.21      3.00 o 
  -7   4   7        8.72       12.12      2.60 o 
  -6   4   7       43.35       42.84      3.99 o 
  -5   4   7       13.20       12.06      2.02 o 
  -4   4   7      165.15      172.60      5.21 o 
  -3   4   7        0.71        0.98      0.80 o 
  -2   4   7      272.39      260.83      8.42 o 
  -1   4   7      237.10      226.21      5.63 o 
   0   4   7      579.49      558.93     10.08 o 
   1   4   7      176.61      167.41      4.73 o 
   2   4   7      152.30      126.54      4.01 o 
   3   4   7        0.82        0.00      1.58 o 
   4   4   7       19.39       18.27      4.43 o 
   5   4   7       95.96      100.41      8.33 o 
   6   4   7        0.53        0.00      2.53 o 
  -8   5   7       13.55       20.70      8.62 o 
  -7   5   7       57.56       65.18      5.23 o 
  -6   5   7        1.28        0.56      1.54 o 
  -5   5   7       34.07       26.13      3.11 o 
  -4   5   7      160.83      146.15      4.90 o 
  -3   5   7      278.77      275.70      8.26 o 
  -2   5   7        5.36        4.41      1.44 o 
  -1   5   7       76.89       82.19      3.44 o 
   0   5   7       70.10       64.51      3.09 o 
   1   5   7      155.37      144.01      4.61 o 
   2   5   7        0.09        1.33      0.97 o 
   3   5   7      100.77      112.11      8.76 o 
   4   5   7       79.41       88.38      7.97 o 
   5   5   7       20.53       23.44      5.08 o 
   6   5   7       25.03       34.73      6.21 o 
  -7   6   7       11.11       21.47      3.75 o 
  -6   6   7       22.42       24.34      4.35 o 
  -5   6   7       83.57      103.56      5.38 o 
  -4   6   7       62.42       62.55      3.83 o 
  -3   6   7        6.67        9.24      1.61 o 
  -2   6   7       63.31       62.06      7.47 o 
  -1   6   7       71.27       65.58      3.85 o 
   0   6   7        2.95        2.26      1.07 o 
   1   6   7       42.97       16.14      9.18 o 
   2   6   7       30.79       34.41      2.77 o 
   3   6   7        3.32        5.97      3.22 o 
   4   6   7       22.59       30.26      6.03 o 
   5   6   7        7.16       17.40      4.57 o 
  -7   7   7       25.32       30.46      4.61 o 
  -6   7   7        6.13        4.06      2.43 o 
  -5   7   7       43.76       45.93      3.67 o 
  -4   7   7       86.15       88.10      4.35 o 
  -3   7   7        9.67        7.77      1.70 o 
  -2   7   7        6.10        5.25      2.05 o 
  -1   7   7        6.85        5.39      1.49 o 
   0   7   7        0.78        1.92      1.16 o 
   1   7   7       14.30       17.05      2.20 o 
   2   7   7       26.54       23.59      2.58 o 
   3   7   7       17.34        9.81      3.64 o 
   4   7   7        0.72        4.11      2.95 o 
  -6   8   7       32.42       33.23      5.57 o 
  -5   8   7       15.71       19.92      3.14 o 
  -4   8   7        2.93        3.60      1.53 o 
  -3   8   7        0.21        1.03      1.55 o 
  -2   8   7       14.84       16.49      3.21 o 
  -1   8   7       25.60       29.60      3.11 o 
   0   8   7        5.95        4.22      2.17 o 
   1   8   7        0.04        0.00      1.13 o 
   2   8   7       46.53       21.56      8.74 o 
   3   8   7       46.66       52.57      7.81 o 
  -4   9   7       55.13       68.12      4.77 o 
  -3   9   7        3.14        4.10      2.45 o 
  -2   9   7        0.75        3.82      2.47 o 
  -1   9   7       31.66       38.24      3.88 o 
   0   9   7       38.69       50.11      4.20 o 
   1   9   7        9.61       10.26      3.79 o 
  -1  -9   8        5.76       11.16      2.41 o 
   0  -9   8        7.09       11.43      3.78 o 
   1  -9   8       12.94        6.31      3.78 o 
   2  -9   8       12.19       16.19      4.68 o 
  -3  -8   8        1.22        0.00      1.60 o 
  -2  -8   8        8.82       13.35      2.88 o 
  -1  -8   8       10.24        9.12      1.93 o 
   0  -8   8        1.36        0.85      2.25 o 
   1  -8   8        1.06        0.00      2.14 o 
   2  -8   8        6.37        6.27      2.86 o 
   3  -8   8        0.11        2.50      3.05 o 
   4  -8   8       33.18       52.56      6.36 o 
  -5  -7   8       50.74       50.20      4.05 o 
  -4  -7   8       73.52       81.60      4.77 o 
  -3  -7   8      166.42      159.89      5.86 o 
  -2  -7   8        0.51        0.00      1.25 o 
  -1  -7   8       18.89       23.65      2.25 o 
   0  -7   8       44.14       49.51      2.97 o 
   1  -7   8        0.82        0.88      1.70 o 
   2  -7   8       10.45       21.61      3.51 o 
   3  -7   8        4.36        8.25      2.77 o 
   4  -7   8       24.90       30.25      4.07 o 
   5  -7   8       47.69       62.50      5.94 o 
  -6  -6   8       15.79       21.29      2.63 o 
  -5  -6   8        3.70        2.73      1.54 o 
  -4  -6   8       33.21       35.71      3.24 o 
  -3  -6   8        1.62        3.79      1.56 o 
  -2  -6   8      168.79      158.12      5.33 o 
  -1  -6   8        7.32        9.41      1.45 o 
   0  -6   8        4.52        3.83      1.85 o 
   1  -6   8       87.07       88.39      5.31 o 
   2  -6   8      160.07      161.95      7.46 o 
   3  -6   8       51.52       50.88      5.17 o 
   4  -6   8        0.60        0.00      3.68 o 
   5  -6   8        1.17        4.45      2.19 o 
   6  -6   8        0.66        1.73      2.13 o 
  -6  -5   8        0.03        2.11      1.54 o 
  -5  -5   8       26.89       27.83      3.44 o 
  -4  -5   8       38.44       40.55      3.27 o 
  -3  -5   8      108.50      100.49      4.18 o 
  -2  -5   8        1.51        0.75      0.92 o 
  -1  -5   8      207.51      195.88      4.77 o 
   0  -5   8       36.61       43.80      2.44 o 
   1  -5   8       61.55       62.51      6.05 o 
   2  -5   8       21.44       25.98      3.45 o 
   3  -5   8       57.81       64.22      5.88 o 
   4  -5   8        4.40        2.45      1.76 o 
   5  -5   8       18.76       20.74      5.58 o 
   6  -5   8       19.27       35.28      9.15 o 
  -7  -4   8       49.81       54.38      4.38 o 
  -6  -4   8       24.76       23.63      2.86 o 
  -5  -4   8        3.89        7.00      1.75 o 
  -4  -4   8      118.31      111.37      4.45 o 
  -3  -4   8       82.18       73.42      4.34 o 
  -2  -4   8       59.92       53.95      2.65 o 
  -1  -4   8      122.07      111.42      3.36 o 
   0  -4   8      224.75      221.06      4.81 o 
   1  -4   8       11.86       18.69      2.70 o 
   2  -4   8      226.49      221.07      8.11 o 
   3  -4   8        0.02        1.49      1.71 o 
   4  -4   8        3.22        0.83      1.66 o 
   5  -4   8        0.04        1.38      1.83 o 
   6  -4   8       27.18       25.81      3.78 o 
   7  -4   8        1.87        5.86      2.28 o 
  -8  -3   8        1.07        4.10      2.36 o 
  -7  -3   8        3.35        2.72      1.81 o 
  -6  -3   8        7.58        7.47      1.79 o 
  -5  -3   8      194.33      194.04      6.03 o 
  -4  -3   8       65.34       66.68      3.51 o 
  -3  -3   8       66.77       58.10      3.19 o 
  -2  -3   8      256.23      244.92      6.37 o 
  -1  -3   8       43.19       46.47      2.29 o 
   0  -3   8      915.03      897.72     12.09 o 
   1  -3   8        5.76        9.92      2.00 o 
   2  -3   8      151.43      144.92      6.13 o 
   3  -3   8        4.59        4.19      1.69 o 
   4  -3   8       56.61       57.19     10.75 o 
   5  -3   8       49.22       57.07      4.95 o 
   6  -3   8        3.17        2.00      2.01 o 
   7  -3   8        0.45        0.00      1.76 o 
  -8  -2   8       12.15       16.59      2.86 o 
  -7  -2   8       33.94       38.83      3.55 o 
  -6  -2   8      192.24      196.97      6.22 o 
  -5  -2   8      198.59      183.23      5.69 o 
  -4  -2   8      463.08      450.35     13.66 o 
  -3  -2   8      762.62      717.86     12.19 o 
  -2  -2   8        4.10        2.10      0.84 o 
  -1  -2   8       37.32       35.03      1.99 o 
   0  -2   8       87.38       70.71      2.45 o 
   1  -2   8      109.61      109.75      6.34 o 
   2  -2   8       10.67       10.64      1.98 o 
   3  -2   8      109.52      107.08      5.34 o 
   4  -2   8      233.04      217.15      8.15 o 
   5  -2   8      387.55      351.84     11.26 o 
   6  -2   8       51.86       53.28      4.99 o 
   7  -2   8       14.45       18.72      3.73 o 
  -8  -1   8        0.07        0.22      1.83 o 
  -7  -1   8       59.96       61.18      4.05 o 
  -6  -1   8      192.25      180.39      5.81 o 
  -5  -1   8        3.41        2.69      1.30 o 
  -4  -1   8     1560.87     1450.92     21.12 o 
  -3  -1   8      124.24      126.97      3.47 o 
  -2  -1   8      160.94      163.01      3.87 o 
  -1  -1   8        4.37        4.80      1.33 o 
   0  -1   8       73.83       72.96      3.17 o 
   1  -1   8       65.89       63.49      4.64 o 
   2  -1   8      144.43      142.77      5.75 o 
   3  -1   8      129.86      144.29      6.05 o 
   4  -1   8       13.88       16.36      2.73 o 
   5  -1   8        0.58        1.58      1.73 o 
   6  -1   8        6.97       12.54      3.13 o 
   7  -1   8        7.28        6.36      2.47 o 
  -8   0   8       47.13       46.38      4.91 o 
  -7   0   8        0.05        0.00      1.24 o 
  -6   0   8        7.10        5.71      1.51 o 
  -5   0   8       67.20       67.92      3.66 o 
  -4   0   8       31.15       30.29      2.42 o 
  -3   0   8       99.00       94.04      2.91 o 
  -2   0   8      183.29      179.32      3.99 o 
  -1   0   8       34.32       35.79      2.03 o 
   0   0   8        1.75        2.12      0.92 o 
   1   0   8      157.33      160.26      3.50 o 
   2   0   8        3.68        2.96      1.33 o 
   3   0   8        3.43        3.17      1.36 o 
   4   0   8        0.37        0.50      1.22 o 
   5   0   8       38.95       53.26      4.49 o 
   6   0   8      140.98      160.65     10.64 o 
   7   0   8       39.73       48.76      6.86 o 
  -8   1   8       12.61       14.28      3.10 o 
  -7   1   8      246.88      222.35     14.94 o 
  -6   1   8        0.07        0.00      1.23 o 
  -5   1   8      209.12      202.35      7.28 o 
  -4   1   8      141.12      127.00      5.35 o 
  -3   1   8      193.07      179.90      4.86 o 
  -2   1   8      482.52      446.69     13.52 o 
  -1   1   8       52.95       53.68      2.56 o 
   0   1   8      259.53      255.30      5.54 o 
   1   1   8       30.99       37.61      2.37 o 
   2   1   8      203.43      194.80      6.63 o 
   3   1   8       85.36       87.42      8.35 o 
   4   1   8        6.02        4.65      1.68 o 
   5   1   8        0.18        2.22      1.75 o 
   6   1   8       80.66       87.10      5.85 o 
   7   1   8       32.90       48.85      7.28 o 
  -8   2   8        0.01        0.31      2.02 o 
  -7   2   8       12.75       12.67      3.19 o 
  -6   2   8       11.30       16.25      2.62 o 
  -5   2   8       43.39       27.65      3.16 o 
  -4   2   8      151.71      152.21      5.95 o 
  -3   2   8      101.09       86.50      4.04 o 
  -2   2   8      177.42      175.84      4.79 o 
  -1   2   8      463.49      456.70      8.49 o 
   0   2   8      547.71      491.85     10.55 o 
   1   2   8       24.54       22.54      1.87 o 
   2   2   8       18.41       19.48      3.96 o 
   3   2   8        1.73        2.83      2.16 o 
   4   2   8        0.86        2.20      2.10 o 
   5   2   8        2.23        5.48      3.36 o 
   6   2   8        7.01       16.00      4.49 o 
   7   2   8        4.34        2.63      3.09 o 
  -8   3   8        1.12        3.82      3.32 o 
  -7   3   8       28.01       28.56      3.78 o 
  -6   3   8       55.12       45.33      5.40 o 
  -5   3   8       52.88       52.27      4.22 o 
  -4   3   8        9.50       11.72      4.28 o 
  -3   3   8      660.48      609.35     11.02 o 
  -2   3   8        0.08        0.00      0.77 o 
  -1   3   8       92.34       93.31      3.44 o 
   0   3   8      249.83      218.57      5.42 o 
   1   3   8      272.65      273.39     12.56 o 
   2   3   8        0.26        2.41      1.86 o 
   3   3   8      180.75      159.08      9.97 o 
   4   3   8       78.04       75.55      7.81 o 
   5   3   8        0.06        0.00      2.08 o 
   6   3   8       58.71       72.32      8.23 o 
  -8   4   8       37.15       39.06      6.29 o 
  -7   4   8        3.14        3.55      2.05 o 
  -6   4   8      113.06      110.44      5.73 o 
  -5   4   8      101.35      105.67      5.36 o 
  -4   4   8      245.07      224.44      6.62 o 
  -3   4   8       69.79       75.90      3.39 o 
  -2   4   8      655.05      591.57     10.95 o 
  -1   4   8        8.55        5.83      1.27 o 
   0   4   8      126.23      120.31      4.11 o 
   1   4   8       59.78       61.77      3.02 o 
   2   4   8      100.31       77.78      6.88 o 
   3   4   8       12.20        7.83      3.18 o 
   4   4   8       19.47       18.75      4.33 o 
   5   4   8       20.86       18.27      4.88 o 
   6   4   8        4.32        6.39      3.20 o 
  -8   5   8       10.38        7.95      3.42 o 
  -7   5   8        2.96        6.76      2.57 o 
  -6   5   8        4.00        3.71      1.94 o 
  -5   5   8       25.46       20.92      2.93 o 
  -4   5   8       14.06       18.51      2.20 o 
  -3   5   8       23.36       18.06      2.59 o 
  -2   5   8      178.26      179.28      5.42 o 
  -1   5   8      141.91      127.82      4.46 o 
   0   5   8       30.05       15.79      6.83 o 
   1   5   8      156.91      171.65      5.27 o 
   2   5   8       87.07       90.00      7.87 o 
   3   5   8       11.21       12.76      3.90 o 
   4   5   8        0.03        0.00      2.43 o 
   5   5   8        4.83        7.81      3.66 o 
  -7   6   8       50.67       61.38      5.77 o 
  -6   6   8       44.27       47.80      4.75 o 
  -5   6   8       51.53       50.45      4.57 o 
  -4   6   8        2.45        3.61      1.40 o 
  -3   6   8      120.29      114.17      4.63 o 
  -2   6   8       46.80       55.81      3.56 o 
  -1   6   8       52.79       55.93      3.44 o 
   0   6   8        1.41        1.59      1.43 o 
   1   6   8        5.32        6.40      2.52 o 
   2   6   8       66.70       64.77      7.67 o 
   3   6   8       38.71       55.73      7.42 o 
   4   6   8       10.02       16.43      4.31 o 
  -6   7   8       46.88       54.86      5.43 o 
  -5   7   8        3.20        3.06      2.27 o 
  -4   7   8        7.04        6.73      2.55 o 
  -3   7   8       85.75       84.68      4.60 o 
  -2   7   8       47.44       45.58      3.49 o 
  -1   7   8       15.76       18.43      2.44 o 
   0   7   8       80.40       71.37      4.14 o 
   2   7   8        8.46       11.55      3.86 o 
   3   7   8        0.13        0.00      2.12 o 
  -5   8   8        7.25        3.48      2.95 o 
  -4   8   8       20.29       29.98      6.41 o 
  -3   8   8       36.35       40.26      5.45 o 
  -2   8   8       26.00       28.40      3.25 o 
  -1   8   8       37.57       43.22      3.79 o 
   0   8   8        0.40        0.00      1.47 o 
   1   8   8        2.60        5.04      1.85 o 
   2   8   8        1.46        5.20      2.81 o 
  -2   9   8       29.15       36.96      4.15 o 
  -2  -8   9       38.01       36.76      3.37 o 
  -1  -8   9        0.63        0.00      1.62 o 
   0  -8   9        0.47        3.36      2.48 o 
   1  -8   9        2.57        4.61      2.66 o 
   2  -8   9        8.27        8.90      3.16 o 
   3  -8   9        3.43        8.33      3.17 o 
  -4  -7   9        0.17        0.03      2.36 o 
  -3  -7   9        0.63        3.55      1.55 o 
  -2  -7   9        4.16        6.75      1.88 o 
  -1  -7   9        0.67        0.97      1.27 o 
   0  -7   9       30.65       43.41      4.68 o 
   1  -7   9        0.92        2.04      1.98 o 
   2  -7   9        0.54        0.90      2.69 o 
   3  -7   9       26.02       27.13      4.28 o 
   4  -7   9        7.00        7.42      6.84 o 
  -5  -6   9        5.65        5.33      1.81 o 
  -4  -6   9       20.56       23.91      2.73 o 
  -3  -6   9       48.56       47.83      3.62 o 
  -2  -6   9      196.35      174.07      8.23 o 
  -1  -6   9        1.00        0.00      1.09 o 
   0  -6   9       21.11       21.29      3.48 o 
   1  -6   9       34.92       56.01      5.10 o 
   2  -6   9        6.77        9.13      2.61 o 
   3  -6   9        2.47        7.00      2.47 o 
   4  -6   9        5.97       10.17      2.62 o 
   5  -6   9        0.43        3.60      1.97 o 
  -6  -5   9        3.94        1.33      1.57 o 
  -5  -5   9        9.22       14.54      2.91 o 
  -4  -5   9       66.00       67.62      4.15 o 
  -3  -5   9      139.43      135.57      5.04 o 
  -2  -5   9      178.18      157.33      5.24 o 
  -1  -5   9      134.23      127.31      3.95 o 
   0  -5   9      110.90      107.01      7.72 o 
   1  -5   9       33.71       33.93      3.82 o 
   2  -5   9        6.71       11.88      2.69 o 
   3  -5   9       55.53       53.22      8.91 o 
   4  -5   9       62.70       65.18      8.26 o 
   5  -5   9        0.06        1.48      2.07 o 
   6  -5   9        1.54        4.84      2.04 o 
  -7  -4   9        2.03        5.25      2.38 o 
  -6  -4   9        0.14        0.00      1.43 o 
  -5  -4   9       34.45       31.89      3.12 o 
  -4  -4   9       38.97       39.50      3.22 o 
  -3  -4   9       96.42       85.84      3.86 o 
  -2  -4   9       18.07       20.49      1.89 o 
  -1  -4   9        0.74        1.60      0.93 o 
   0  -4   9       55.79       83.78      7.51 o 
   1  -4   9       75.48       75.94      4.65 o 
   2  -4   9        1.25        3.09      1.62 o 
   3  -4   9        6.50        9.71      6.40 o 
   4  -4   9       47.81       44.07      5.25 o 
   5  -4   9       11.81       10.77      2.75 o 
   6  -4   9        0.90        0.00      1.82 o 
  -7  -3   9        4.40        6.79      2.24 o 
  -6  -3   9       86.84       90.40      4.85 o 
  -5  -3   9       23.10       25.53      2.82 o 
  -4  -3   9       11.70       12.27      1.92 o 
  -3  -3   9        1.11        2.40      1.21 o 
  -2  -3   9      290.44      272.86      5.74 o 
  -1  -3   9       31.82       31.17      2.07 o 
   0  -3   9        2.52        1.80      0.95 o 
   1  -3   9        2.70        5.43      2.20 o 
   2  -3   9      159.70      148.47      6.53 o 
   3  -3   9       68.32       70.26      5.09 o 
   4  -3   9        7.28        7.84      2.15 o 
   5  -3   9        8.25        9.10      3.67 o 
   6  -3   9       15.09       15.72      3.03 o 
  -7  -2   9        4.85        4.88      2.74 o 
  -6  -2   9       58.24       51.30      3.76 o 
  -5  -2   9       97.30      105.55      4.44 o 
  -4  -2   9       10.91       15.30      1.99 o 
  -3  -2   9       10.88       10.03      3.13 o 
  -2  -2   9       14.53       18.78      1.69 o 
  -1  -2   9       48.53       49.62      2.41 o 
   0  -2   9       95.85      101.00      3.06 o 
   1  -2   9      119.41      125.39      5.55 o 
   2  -2   9       86.41       85.00      7.54 o 
   3  -2   9       12.71       14.36      2.68 o 
   4  -2   9       11.38       12.71      2.55 o 
   5  -2   9        4.08        7.69      2.39 o 
   6  -2   9       10.91       11.95      2.82 o 
  -8  -1   9       56.89       60.17      5.94 o 
  -7  -1   9      145.94      160.90      7.80 o 
  -6  -1   9       12.31       17.22      2.36 o 
  -5  -1   9      196.40      181.06      8.65 o 
  -4  -1   9       18.86       22.29      2.28 o 
  -3  -1   9        4.32        5.30      1.35 o 
  -2  -1   9       15.75       20.07      1.68 o 
  -1  -1   9       32.17       30.87      1.92 o 
   0  -1   9       10.82       16.05      1.47 o 
   1  -1   9      279.31      266.60     12.46 o 
   2  -1   9      159.17      160.55      6.47 o 
   3  -1   9      286.64      290.92      9.43 o 
   4  -1   9       22.59       25.79      3.29 o 
   5  -1   9        0.80        0.30      1.82 o 
   6  -1   9       67.58       79.07      8.10 o 
  -8   0   9       15.16       15.64      3.72 o 
  -7   0   9        0.21        0.00      3.61 o 
  -6   0   9       99.26       96.64      7.09 o 
  -5   0   9      173.88      165.27      6.77 o 
  -4   0   9        2.90        4.61      1.67 o 
  -3   0   9      812.12      771.83     12.93 o 
  -2   0   9     1038.97     1053.08     16.12 o 
  -1   0   9      423.86      383.09      8.94 o 
   0   0   9      284.94      259.51      5.01 o 
   1   0   9      454.58      441.65     11.15 o 
   2   0   9        9.78       10.61      2.20 o 
   3   0   9       61.73       47.37      3.92 o 
   4   0   9       53.30       66.46      4.85 o 
   5   0   9       35.07       36.03      4.07 o 
   6   0   9       62.66       56.86      8.40 o 
  -8   1   9       91.41      112.57      7.21 o 
  -7   1   9       97.32       91.61      7.83 o 
  -6   1   9        0.02        0.00      1.45 o 
  -5   1   9        7.66        4.65      3.55 o 
  -4   1   9       28.64       25.81      3.00 o 
  -3   1   9      430.78      412.17     11.92 o 
  -2   1   9      124.78      130.93      4.24 o 
  -1   1   9        4.75        5.83      1.23 o 
   0   1   9      299.51      263.86      6.68 o 
   1   1   9       20.27       22.11      4.11 o 
   2   1   9      192.19      193.85     10.72 o 
   3   1   9        0.84        0.83      1.96 o 
   4   1   9        0.56        2.02      2.10 o 
   5   1   9       11.97        9.65      3.70 o 
   6   1   9        8.85       13.53      4.39 o 
  -8   2   9       10.32       10.56      3.86 o 
  -7   2   9        0.02        1.22      1.95 o 
  -6   2   9       47.83       47.63      4.39 o 
  -5   2   9        0.57        1.66      1.44 o 
  -4   2   9        8.95        7.29      2.01 o 
  -3   2   9       20.03       24.72      2.24 o 
  -2   2   9     1019.31      969.85     15.32 o 
  -1   2   9      645.33      605.57     10.71 o 
   0   2   9      614.74      599.55     19.72 o 
   1   2   9        2.37        7.75      2.81 o 
   2   2   9        4.19        1.52      1.82 o 
   3   2   9        8.97       12.95      3.82 o 
   4   2   9        5.02        9.71      3.34 o 
   5   2   9        1.44        1.86      2.85 o 
   6   2   9        5.05       11.25      4.03 o 
  -8   3   9       21.77       32.13      4.97 o 
  -7   3   9        2.22        8.73      2.72 o 
  -6   3   9        4.67        3.50      1.84 o 
  -5   3   9        0.13        0.86      1.51 o 
  -4   3   9      202.06      226.11      7.83 o 
  -3   3   9        9.07        7.48      1.41 o 
  -2   3   9        3.19        1.43      1.98 o 
  -1   3   9      851.89      835.40     13.75 o 
   0   3   9      132.43      138.53      4.36 o 
   1   3   9       81.39       76.42      6.55 o 
   2   3   9        0.09        0.00      1.54 o 
   3   3   9        0.21        0.00      2.02 o 
   4   3   9       16.70       22.45      5.02 o 
   5   3   9        1.78        5.32      3.03 o 
  -7   4   9       11.44       18.14      3.56 o 
  -6   4   9        0.68        3.61      3.06 o 
  -5   4   9       12.77       10.34      3.45 o 
  -4   4   9       18.69       18.10      3.46 o 
  -3   4   9       79.79       75.79      3.63 o 
  -2   4   9       71.70       71.86      4.42 o 
  -1   4   9       29.11       27.13      2.44 o 
   0   4   9        0.32        1.74      1.06 o 
   1   4   9        0.12        1.70      1.78 o 
   2   4   9       73.10       71.10      7.50 o 
   3   4   9        4.02        4.65      2.65 o 
   4   4   9       15.13        4.55      2.95 o 
   5   4   9        3.21        2.43      2.85 o 
  -7   5   9        1.74        0.00      2.68 o 
  -6   5   9       26.65       28.24      7.25 o 
  -5   5   9       20.35       16.24      4.21 o 
  -4   5   9      136.84      135.98      5.10 o 
  -3   5   9       18.85       16.56      2.62 o 
  -2   5   9      108.49      107.96      5.98 o 
  -1   5   9       71.18       69.50      3.61 o 
   0   5   9      199.26      203.45     14.52 o 
   1   5   9       54.37       57.79      7.26 o 
   2   5   9        2.53        5.91      3.03 o 
   3   5   9        2.04        4.92      2.89 o 
   4   5   9       30.95       47.35      7.14 o 
  -6   6   9        4.52        7.48      3.03 o 
  -5   6   9       86.30       69.56      5.29 o 
  -4   6   9       67.12       67.78      4.17 o 
  -3   6   9        1.49        1.11      1.27 o 
  -2   6   9       20.09       20.65      2.88 o 
  -1   6   9        0.03        0.49      1.14 o 
   0   6   9        3.71        0.92      2.36 o 
   1   6   9       14.10       24.72      5.56 o 
   2   6   9       56.19       57.59      7.57 o 
   3   6   9        0.13        0.55      2.18 o 
  -5   7   9       14.21       13.75      2.78 o 
  -4   7   9        5.22        1.35      1.35 o 
  -3   7   9        0.56        0.77      1.34 o 
  -2   7   9        0.24        0.00      1.39 o 
  -1   7   9      122.70      121.89      5.20 o 
   0   7   9       17.18       23.53      3.08 o 
   1   7   9        6.11        5.66      2.63 o 
   2   7   9        2.26        6.90      2.97 o 
  -4   8   9       73.49       79.36      9.37 o 
  -3   8   9       40.89       43.60      4.24 o 
  -2   8   9        1.08        0.56      2.19 o 
  -1   8   9        0.85        1.93      2.11 o 
   0   8   9       16.04       20.70      3.19 o 
  -3  -7  10       37.30       37.97      5.03 o 
  -2  -7  10       17.24       19.36      4.83 o 
  -1  -7  10       53.06       52.25      7.34 o 
   0  -7  10        0.22        0.00      1.94 o 
   1  -7  10       13.34       20.73      4.58 o 
   2  -7  10       19.01       26.05      4.40 o 
   3  -7  10        2.72        0.57      2.64 o 
  -4  -6  10       27.11       29.82      3.01 o 
  -3  -6  10        1.10        1.53      1.51 o 
  -2  -6  10        5.88        8.84      1.95 o 
  -1  -6  10       52.57       58.01      5.08 o 
   0  -6  10       76.27       71.44      5.61 o 
   1  -6  10        1.75        2.46      2.20 o 
   2  -6  10       39.49       45.43      5.02 o 
   3  -6  10        2.25        5.66      2.65 o 
   4  -6  10        1.33        3.57      2.75 o 
  -5  -5  10        4.35        3.96      1.62 o 
  -4  -5  10        2.90        2.13      1.55 o 
  -3  -5  10       36.04       39.53      3.46 o 
  -2  -5  10       75.96       86.13      6.17 o 
  -1  -5  10       92.40       94.47      3.75 o 
   0  -5  10       13.51       14.26      3.23 o 
   1  -5  10       45.61       53.32      4.90 o 
   2  -5  10        1.63        5.36      2.27 o 
   3  -5  10       29.74       39.05      4.72 o 
   4  -5  10        4.54        3.04      2.05 o 
   5  -5  10        0.80        3.47      2.07 o 
  -6  -4  10        0.48        0.32      1.41 o 
  -5  -4  10        9.68       15.07      2.35 o 
  -4  -4  10       28.89       36.23      3.27 o 
  -3  -4  10      151.06      143.64      7.52 o 
  -2  -4  10      138.85      129.53     11.55 o 
  -1  -4  10      256.83      244.60      5.68 o 
   0  -4  10      195.00      196.41      7.76 o 
   1  -4  10       27.91       27.45      3.55 o 
   2  -4  10        4.37        6.76      2.22 o 
   3  -4  10        0.59        0.91      1.74 o 
   4  -4  10       24.41       22.24      3.59 o 
   5  -4  10        3.04        5.08      2.33 o 
  -6  -3  10       18.72       25.51      2.99 o 
  -5  -3  10       10.52       13.32      2.30 o 
  -4  -3  10       91.21       88.39      5.36 o 
  -3  -3  10       48.85       48.78      3.86 o 
  -2  -3  10       18.31       24.82      2.11 o 
  -1  -3  10      165.97      150.94      5.26 o 
   0  -3  10        0.14        1.10      1.40 o 
   1  -3  10      207.96      225.01      8.35 o 
   2  -3  10       41.69       37.78      4.10 o 
   3  -3  10       25.08       24.16      3.55 o 
   4  -3  10        1.91        1.25      1.67 o 
   5  -3  10       27.18       25.51      4.74 o 
  -7  -2  10       14.89       22.30      2.78 o 
  -6  -2  10        6.05        4.01      2.83 o 
  -5  -2  10       16.11       15.83      2.25 o 
  -4  -2  10       13.63       15.11      2.19 o 
  -3  -2  10       84.89       76.89      3.57 o 
  -2  -2  10       19.54       21.86      1.89 o 
  -1  -2  10      139.84      144.88      4.01 o 
   0  -2  10      175.82      155.85      6.37 o 
   1  -2  10      256.23      208.10      7.67 o 
   2  -2  10       30.33       38.18      3.88 o 
   3  -2  10        6.49        5.64      4.71 o 
   4  -2  10       35.76       41.38      4.55 o 
   5  -2  10       14.24       11.31      2.89 o 
   6  -2  10        2.33        4.10      2.20 o 
  -7  -1  10       38.30       44.73      8.24 o 
  -6  -1  10        0.29        0.24      1.65 o 
  -5  -1  10       36.62       35.41      3.83 o 
  -4  -1  10      253.09      230.25     15.97 o 
  -3  -1  10       77.87       65.89      7.10 o 
  -2  -1  10       39.07       39.26      2.92 o 
  -1  -1  10       51.91       56.06      3.23 o 
   0  -1  10      190.60      158.43     11.96 o 
   1  -1  10       21.75       21.69      2.81 o 
   2  -1  10      408.29      392.98     11.38 o 
   3  -1  10       18.80       16.34      2.83 o 
   4  -1  10        3.19        4.10      1.94 o 
   5  -1  10       22.62       28.11      3.92 o 
   6  -1  10       15.09        7.64      8.60 o 
  -7   0  10       82.38       91.45      8.93 o 
  -6   0  10      142.59      138.26      7.74 o 
  -5   0  10       55.95       46.02      6.95 o 
  -4   0  10        5.89        9.07      2.17 o 
  -3   0  10       54.04       48.09      3.88 o 
  -2   0  10        0.54        1.26      0.98 o 
  -1   0  10      111.33      102.94      4.43 o 
   0   0  10       72.34       74.85      6.43 o 
   1   0  10       15.59       17.76      3.78 o 
   2   0  10       15.79        9.61      3.20 o 
   3   0  10      137.41      149.47      9.93 o 
   4   0  10        1.62        0.00      1.92 o 
   5   0  10        1.05        2.73      2.83 o 
   6   0  10        5.09       10.94      3.74 o 
  -7   1  10       12.01       14.03      3.40 o 
  -6   1  10       80.43       87.72      6.29 o 
  -5   1  10       45.75       54.30      8.82 o 
  -4   1  10      202.18      217.15      7.69 o 
  -3   1  10      249.02      221.23     10.95 o 
  -2   1  10        9.44        9.26      1.75 o 
  -1   1  10      137.66      136.74      4.42 o 
   0   1  10      195.95      188.59     10.46 o 
   1   1  10       58.12       62.32      6.72 o 
   2   1  10        0.63        0.57      2.00 o 
   3   1  10       20.93       20.82      4.57 o 
   4   1  10       76.10       82.78      8.76 o 
   5   1  10        0.13        2.81      2.53 o 
  -7   2  10       75.47       93.44      6.75 o 
  -6   2  10       86.19      100.18      6.05 o 
  -5   2  10        0.77        0.74      1.97 o 
  -4   2  10       14.77       19.83      2.85 o 
  -3   2  10      123.26      131.21      6.43 o 
  -2   2  10        5.27        3.70      1.25 o 
  -1   2  10      613.67      617.34     11.22 o 
   0   2  10       25.59       26.48      4.73 o 
   1   2  10      197.61      190.57     11.41 o 
   2   2  10       93.18      100.90      8.42 o 
   3   2  10        1.06        0.00      1.68 o 
   4   2  10       89.52      101.06      9.87 o 
   5   2  10       35.31       30.99      5.81 o 
  -7   3  10       17.35       17.95      3.75 o 
  -6   3  10       28.00       36.30      4.12 o 
  -5   3  10       38.11       36.87      3.99 o 
  -4   3  10       60.15       74.29      4.98 o 
  -3   3  10        7.18        6.23      1.53 o 
  -2   3  10       89.31       82.80      4.48 o 
  -1   3  10      132.73      121.51      4.39 o 
   0   3  10       58.37       60.72      4.59 o 
   1   3  10      131.39      138.99      9.59 o 
   2   3  10        0.57        0.00      1.88 o 
   3   3  10        5.88        3.70      2.89 o 
   4   3  10        0.06        3.36      2.43 o 
   5   3  10        6.28       13.01      3.80 o 
  -7   4  10        0.66        1.95      2.89 o 
  -6   4  10       37.91       41.00      4.34 o 
  -5   4  10        0.54        2.75      1.81 o 
  -4   4  10       20.67       28.19      3.39 o 
  -3   4  10      106.16      107.14      4.42 o 
  -2   4  10      145.56      148.17      5.12 o 
  -1   4  10       39.50       36.30      2.88 o 
   0   4  10      342.41      334.64      7.88 o 
   1   4  10      214.24      179.95     11.27 o 
   2   4  10       93.97       89.65      8.82 o 
   3   4  10        0.05        0.00      2.20 o 
   4   4  10        3.89        6.84      2.95 o 
  -6   5  10       10.41       12.54      2.82 o 
  -5   5  10       12.55       16.99      2.92 o 
  -4   5  10        0.29        0.00      1.44 o 
  -3   5  10       97.12       90.87     12.15 o 
  -2   5  10       11.02       14.58      2.07 o 
  -1   5  10      110.66      120.12      4.89 o 
   0   5  10       31.20       39.62      3.11 o 
   1   5  10        0.01        2.85      2.77 o 
   2   5  10        0.33        1.60      2.61 o 
   3   5  10       17.59       28.24      5.91 o 
  -5   6  10       19.55       23.36      7.64 o 
  -4   6  10       49.67       52.86      4.64 o 
  -3   6  10       84.24       83.62      4.61 o 
  -2   6  10        0.11        0.00      1.28 o 
  -1   6  10       38.33       36.64      3.24 o 
   0   6  10       41.37       48.19      3.62 o 
   1   6  10        3.50        3.42      3.34 o 
   2   6  10       31.82       35.28      6.33 o 
  -4   7  10       11.88        4.78      2.40 o 
  -3   7  10       56.32       57.55      5.89 o 
  -2   7  10       23.36       28.38      3.36 o 
  -1   7  10        7.32        7.93      2.37 o 
   0   7  10       15.39        2.24      3.60 o 
   1   7  10       49.27       61.13      8.92 o 
   0  -7  11        7.86       18.74      3.75 o 
  -3  -6  11        4.26        1.51      2.45 o 
  -2  -6  11       27.50       31.74      3.24 o 
  -1  -6  11        6.46        9.02      3.76 o 
   0  -6  11        9.11       10.66      3.00 o 
   1  -6  11        0.32        1.29      2.24 o 
   2  -6  11       79.49       79.73      6.60 o 
   3  -6  11       42.46       60.05      6.13 o 
  -4  -5  11        4.74        6.13      1.88 o 
  -3  -5  11       50.68       48.39      3.77 o 
  -2  -5  11       19.25       22.97      2.72 o 
  -1  -5  11       50.85       45.93      4.60 o 
   0  -5  11       27.67       27.15      3.84 o 
   1  -5  11       78.09       93.87      7.56 o 
   2  -5  11        0.13        0.00      2.06 o 
   3  -5  11        0.04        0.00      2.15 o 
   4  -5  11       13.94       17.28      3.83 o 
  -5  -4  11      122.52      127.44      7.65 o 
  -4  -4  11       12.02       17.29      2.47 o 
  -3  -4  11        2.70        2.83      1.68 o 
  -2  -4  11       27.78       34.66      3.16 o 
  -1  -4  11       46.41       58.65      4.78 o 
   0  -4  11        0.13        0.00      1.64 o 
   1  -4  11        0.07        0.00      1.67 o 
   2  -4  11       23.18       18.62      3.52 o 
   3  -4  11       20.77       20.46      3.80 o 
   4  -4  11       31.52       34.53      4.76 o 
  -6  -3  11        2.94        3.73      2.40 o 
  -5  -3  11        2.22        3.96      1.75 o 
  -4  -3  11       56.68       62.98      4.09 o 
  -3  -3  11        6.08        1.83      1.56 o 
  -2  -3  11       42.79       43.51      3.22 o 
  -1  -3  11      120.89      144.11      6.44 o 
   0  -3  11      246.57      259.79     12.38 o 
   1  -3  11      188.14      174.80      7.56 o 
   2  -3  11      111.81      111.84      7.03 o 
   3  -3  11        1.22        0.00      1.89 o 
   4  -3  11        0.34        3.48      2.20 o 
   5  -3  11        0.53        2.19      1.97 o 
  -6  -2  11       70.52       83.44      6.08 o 
  -5  -2  11        1.90        0.99      1.99 o 
  -4  -2  11       12.30       12.88      2.58 o 
  -3  -2  11      137.59      150.58      9.15 o 
  -2  -2  11       71.81       90.46      4.73 o 
  -1  -2  11       87.29       77.10      4.60 o 
   0  -2  11       27.64       22.11      3.01 o 
   1  -2  11       51.81       51.58      6.72 o 
   2  -2  11       13.48       11.49      2.86 o 
   3  -2  11       51.25       51.41      4.83 o 
   4  -2  11        1.08        0.00      1.56 o 
   5  -2  11        5.39        7.00      2.30 o 
  -6  -1  11       65.73       71.56      8.54 o 
  -5  -1  11       91.82       98.31      5.89 o 
  -4  -1  11       14.40       17.58      2.93 o 
  -3  -1  11       27.09       35.66      3.59 o 
  -2  -1  11       75.51       71.42      3.90 o 
  -1  -1  11        7.03        1.27      1.70 o 
   0  -1  11       18.62       23.65      4.57 o 
   1  -1  11       76.09       88.48      7.55 o 
   2  -1  11       30.83       22.84      5.10 o 
   3  -1  11        0.10        1.09      2.59 o 
   4  -1  11       27.12       35.40      6.43 o 
   5  -1  11        0.00        2.95      2.77 o 
  -7   0  11      128.13      149.87      7.44 o 
  -6   0  11        2.28        0.00      1.84 o 
  -5   0  11       17.85       14.80      2.85 o 
  -4   0  11        0.07        1.25      1.56 o 
  -3   0  11       30.12       35.53      3.60 o 
  -2   0  11        0.28        0.00      1.09 o 
  -1   0  11        0.44        1.56      1.24 o 
   0   0  11       50.58       72.76      7.42 o 
   1   0  11      281.73      286.21     14.24 o 
   2   0  11       85.08       85.87      7.65 o 
   3   0  11       28.80       32.83      6.21 o 
   4   0  11       23.26       27.23      5.28 o 
   5   0  11       40.91       44.18      7.12 o 
  -7   1  11       30.09       38.15      4.32 o 
  -6   1  11       72.44       80.94      9.85 o 
  -5   1  11       81.60       81.04      9.16 o 
  -4   1  11        0.61        0.34      2.70 o 
  -3   1  11       93.72       97.39      5.11 o 
  -2   1  11        4.10        3.72      1.31 o 
  -1   1  11      309.46      320.00      7.49 o 
   0   1  11        0.13        0.00      1.96 o 
   1   1  11       46.64       49.80      6.68 o 
   2   1  11       25.59       16.63      4.23 o 
   3   1  11       16.62       33.86      6.19 o 
   4   1  11        0.20        0.99      2.47 o 
   5   1  11       17.80       28.50      5.91 o 
  -7   2  11        1.32        0.00      1.73 o 
  -6   2  11        3.71        1.83      1.97 o 
  -5   2  11       78.05       89.36      5.96 o 
  -4   2  11       26.36       26.12      3.33 o 
  -3   2  11       57.24       72.82      4.83 o 
  -2   2  11       28.93       29.40      2.63 o 
  -1   2  11        3.85        5.13      1.39 o 
   0   2  11      114.90      103.06      8.27 o 
   1   2  11       14.85       11.87      4.01 o 
   2   2  11       23.87       23.06      5.18 o 
   3   2  11        0.90        1.76      2.57 o 
   4   2  11        0.78        1.80      2.63 o 
  -6   3  11        1.60        3.60      3.68 o 
  -5   3  11        2.90        5.64      2.10 o 
  -4   3  11        0.86        0.33      1.49 o 
  -3   3  11      192.52      212.10      6.43 o 
  -2   3  11      304.31      306.43      9.20 o 
  -1   3  11      230.58      225.38      6.38 o 
   0   3  11       19.10       11.06      3.64 o 
   1   3  11       28.09       28.66      5.38 o 
   2   3  11       13.29       18.71      5.20 o 
   3   3  11       15.22       16.39      4.13 o 
   4   3  11        6.63        8.07      3.38 o 
  -6   4  11       23.43       26.82      3.61 o 
  -5   4  11      118.98      125.59      6.46 o 
  -4   4  11      130.26      139.67      8.13 o 
  -3   4  11      142.70      136.03      8.02 o 
  -2   4  11        5.88        2.49      2.07 o 
  -1   4  11       15.21       14.02      2.05 o 
   0   4  11       32.46       41.49      6.55 o 
   1   4  11       25.53       27.75      5.70 o 
   2   4  11        2.26        6.47      3.76 o 
   3   4  11       26.45       28.60      5.40 o 
  -5   5  11        1.99        2.78      1.88 o 
  -4   5  11       19.86       22.03      4.29 o 
  -3   5  11       67.82       71.67      7.26 o 
  -2   5  11       64.45       64.45      3.97 o 
  -1   5  11       88.42       96.55      4.38 o 
   0   5  11       26.94       27.79      6.03 o 
   1   5  11       58.29       55.67      8.33 o 
   2   5  11       66.29       69.81      8.82 o 
  -4   6  11       41.56       44.68      4.51 o 
  -3   6  11        7.62        9.11      2.09 o 
  -2   6  11        0.03        3.14      1.59 o 
  -1   6  11       22.51       13.68      7.03 o 
   0   6  11        0.37        0.00      3.48 o 
   1   6  11       16.73       12.62      5.68 o 
  -3  -5  12        2.09        1.19      2.01 o 
  -2  -5  12        1.09        0.42      2.77 o 
  -1  -5  12      231.55      239.93     13.57 o 
   0  -5  12       47.67       47.89      9.97 o 
   1  -5  12       75.45       92.07      6.67 o 
   2  -5  12        5.94        9.44      3.24 o 
  -4  -4  12       45.94       63.03      4.28 o 
  -3  -4  12      159.88      174.60      6.24 o 
  -2  -4  12       51.44       55.75      6.96 o 
  -1  -4  12       69.67       72.66     10.70 o 
   0  -4  12        9.81        8.30      2.48 o 
   1  -4  12        1.72        0.59      2.05 o 
   2  -4  12       10.20       10.58      3.22 o 
   3  -4  12       23.06       30.99      5.86 o 
  -5  -3  12        0.55        2.61      1.92 o 
  -4  -3  12       22.96       32.57      5.85 o 
  -3  -3  12       16.43       25.70      3.44 o 
  -1  -3  12       82.48       81.08      7.87 o 
   0  -3  12       26.28       34.94      4.16 o 
   1  -3  12        4.04        3.61      2.32 o 
   2  -3  12        0.00        1.79      2.20 o 
   3  -3  12       18.85       16.46      3.73 o 
  -5  -2  12        4.43        0.00      2.38 o 
  -4  -2  12      107.32      118.29      7.59 o 
  -3  -2  12      243.29      267.58      9.07 o 
  -1  -2  12       40.66       34.33      5.54 o 
   0  -2  12        2.66        3.80      2.73 o 
   1  -2  12       52.79       52.37      7.26 o 
   2  -2  12       10.63       13.33      4.59 o 
   3  -2  12       23.78       16.43      5.66 o 
   4  -2  12       28.86       32.79      6.17 o 
  -6  -1  12       68.95       78.25      5.96 o 
  -5  -1  12       21.29       26.03      3.67 o 
  -4  -1  12        4.07        7.53      2.42 o 
  -3  -1  12        5.29        8.48      2.52 o 
  -2  -1  12        0.90        2.87      1.87 o 
  -1  -1  12       57.08        0.34      1.92 o 
   0  -1  12       23.56       18.43      4.49 o 
   1  -1  12        1.05        1.42      2.65 o 
   2  -1  12      103.48      108.65      9.37 o 
   3  -1  12       48.29       59.07      8.27 o 
   4  -1  12       23.79       24.70      5.28 o 
  -6   0  12       34.92       49.53      4.82 o 
  -5   0  12      125.48      124.05      6.45 o 
  -4   0  12       31.29       46.58      4.45 o 
  -3   0  12       54.39       59.70      4.62 o 
  -2   0  12        0.37        2.57      1.74 o 
  -1   0  12       18.23       13.33      3.74 o 
   0   0  12       40.81       46.73      6.57 o 
   1   0  12       19.93       22.84      5.16 o 
   2   0  12        0.03        0.00      2.33 o 
   3   0  12        2.16        2.41      3.60 o 
   4   0  12        7.62        8.48      3.28 o 
  -6   1  12       19.96       21.12      5.15 o 
  -5   1  12        1.51        4.01      2.29 o 
  -4   1  12       78.59      102.65      5.86 o 
  -3   1  12       37.92       48.43      4.34 o 
  -2   1  12       16.55       15.32      2.26 o 
  -1   1  12       32.82       43.13      6.49 o 
   0   1  12        1.09        3.07      2.61 o 
   1   1  12       41.68       68.70      8.13 o 
   2   1  12       43.88       46.75      7.63 o 
   3   1  12       16.73       20.63      6.07 o 
  -6   2  12      118.96      151.28      7.40 o 
  -5   2  12       71.23       88.76      6.19 o 
  -4   2  12       59.98       64.04      5.16 o 
  -3   2  12       92.16       88.70     13.20 o 
  -2   2  12        4.49        5.55      1.71 o 
  -1   2  12        0.73        0.00      2.14 o 
   0   2  12       28.35       36.90      6.33 o 
   1   2  12        4.71       12.32      4.41 o 
   2   2  12        6.19        6.94      3.90 o 
   3   2  12       77.23       95.30      9.99 o 
  -5   3  12        7.60       16.53      3.84 o 
  -4   3  12       84.09       94.65      8.76 o 
  -3   3  12      132.18      135.41      6.39 o 
  -2   3  12       41.39       52.44      4.29 o 
  -1   3  12       17.28       20.77      4.98 o 
   0   3  12       34.88       48.33      7.06 o 
   1   3  12        2.21        2.91      3.52 o 
   2   3  12        6.56        7.69      4.55 o 
   3   3  12        1.50        3.14      2.93 o 
  -5   4  12       42.01       46.25      4.66 o 
  -4   4  12       24.60       29.65      3.60 o 
  -3   4  12        0.30        2.55      1.77 o 
  -2   4  12       14.93       13.67      2.29 o 
  -1   4  12       25.69       30.67      6.09 o 
   0   4  12       37.60       34.35      6.66 o 
   1   4  12       33.07       37.28      7.16 o 
   2   4  12       12.71       14.10      5.70 o 
  -4   5  12       45.48       51.39      9.40 o 
  -3   5  12       95.39      101.92      9.69 o 
  -2   5  12        5.57        3.66      2.55 o 
  -1   5  12       10.60       12.12      4.96 o 
   0   5  12       15.68       26.28      6.84 o 
   0  -4  13       78.58       75.47      9.00 o 
   1  -4  13       32.97       41.63      7.91 o 
  -1  -3  13       23.23       38.05      6.45 o 
   0  -3  13        3.50        0.75      3.54 o 
   1  -3  13       19.93       16.43      5.48 o 
   2  -3  13       29.01       43.51      7.95 o 
  -4  -2  13        5.27        8.16      3.83 o 
  -3  -2  13        7.83       12.76      3.19 o 
  -1  -2  13       13.72        8.35      3.66 o 
   0  -2  13      105.72      116.35      9.49 o 
   1  -2  13       70.22       74.38      9.02 o 
   2  -2  13       10.07       15.62      5.68 o 
  -4  -1  13        2.30        5.77      2.18 o 
  -3  -1  13        9.03       14.77      2.96 o 
  -1  -1  13       63.23        3.92      2.71 o 
   0  -1  13        1.54        0.99      3.03 o 
   1  -1  13        4.77        0.95      3.60 o 
   2  -1  13       70.79       77.98      9.61 o 
  -4   0  13        8.30       13.60      5.90 o 
  -3   0  13       23.10       27.80      5.39 o 
  -1   0  13       21.01       29.63      5.74 o 
   0   0  13       66.75       71.61      8.46 o 
   1   0  13        9.04        4.19      3.78 o 
   2   0  13        1.84        8.11      4.85 o 
  -4   1  13       72.73       73.77      8.47 o 
  -3   1  13       52.42       62.03      8.74 o 
  -1   1  13       64.57       68.59      7.99 o 
   0   1  13        0.50        0.00      3.12 o 
   1   1  13        0.51        0.69      3.92 o 
   2   1  13        3.67        4.35      4.98 o 
  -4   2  13        3.74        7.77      3.17 o 
  -3   2  13        3.22        8.72      3.03 o 
  -2   2  13       58.34       48.95      6.94 o 
  -1   2  13        6.43        3.66      3.09 o 
   0   2  13        7.64        7.42      4.09 o 
   1   2  13       42.74       37.12      7.61 o 
   2   2  13        0.66        3.99      5.02 o 
  -4   3  13      133.56      152.77      7.26 o 
  -3   3  13       28.84       27.59      6.32 o 
  -2   3  13       12.71        4.94      3.26 o 
  -1   3  13        0.94        0.00      2.67 o 
   0   3  13        1.65        1.84      4.23 o 
   1   3  13        8.23       16.47      6.07 o 
  -2   4  13       88.32       86.23      9.47 o 
  -1   4  13       24.02       32.37      7.12 o 
  -1  -1  14        0.12        0.00      3.72 o 
  -1   0  14        2.63        4.94      4.11 o 
   0   0  14       26.61       43.31      8.11 o 
  -1   1  14       56.26       78.99      9.37 o 
                                                 
